# Supplementary material for: Analysis of serum changes in response to a high fat high cholesterol diet challenge reveals metabolic biomarkers of atherosclerosis
Source: PLoS One. 2019 Apr 5;14(4):e0214487. doi: 10.1371/journal.pone.0214487 (PMC6450610; doi:10.1371/journal.pone.0214487)
Supplement: S1 Table — Columns represent: baboon number; sex, age at 2 yr experimental endpoint, triglyceride change (mg/dL), heart fat score, heart upper ridge fat score, heart coronary artery fat score, kidney fat score, change in body weight (kgs), change in glucose (mg/dL), LDL-c change (mg/dL), triglyceride at 2 yrs (mg/dL), body weight at 2 yrs (kgs), glucose at 2 yrs (mg/dL) and LDL-c at 2 yrs (mg/dL). (XLSX) [file pone.0214487.s004.xlsx]

## Sheet: Sheet1
Baboon Serial No	Sex	2 years Age	TG Change	Heart_Pix	H_Upp_Rid_F_Sc	H_Corn_Art_Sc	H_F_Sc	Kid_F_Sc	BW Change	Glu Change	LDL_Chng_2_Yr_Rat	TG_Final	BW_Final	Glu_Final	LDL_Final
1	F	17.03	28	1	3	2	5	3	5.1	7	2.02532	28	23.6	100	160
2	F	16.15	38	4	4	3	7	3	1.2	7	1.86	38	16.3	88	69
3	F	14.08	54	1	4	1	5	3	-0.5	20	2.30952	54	29.6	92	97
4	F	13.75	140	3	4	4	8	3	-0.5	5	2.25	140	16.1	78	153
5	F	14	46	1	4	1	5	2	1.6	10	1.77778	46	16.7	83	80
6	F	14.09	31	1	4	4	8	3	1.8	13	3.60377	31	17	80	191
7	F	13.38	56	4	3	3	6	2	0.5	11	1.87	56	24.2	74	189
8	F	13.28	67	1	4	3	7	3	1.1	7	2.29787	67	26.9	80	108
9	F	13.17	83	1	3	3	6	3	2.2	-1	2.58462	83	19.3	81	168
10	F	13.16	51	1	4	3	7	3	1.5	19	1.75385	51	19.5	90	114
11	F	12.56	67	2	2	3	5	2	1.3	11	2.87	67	27.6	82	158
12	F	12.91	84	1	4	2	6	3	3.3	-2	2.82609	84	19.6	76	130
13	F	12.27	87	2	4	3	7	2	5.2	-4	2.32	87	39.7	81	158
14	F	11.89	59	1	3	2	5	2	2.3	6	1.69	59	18.6	80	103
15	F	11.72	31	1	4	3	7	3	6.6	-22	1.70588	31	24.1	67	87
16	F	11.12	72	1	4	1	5	3	3.9	4	3.08	72	36.2	95	74
17	F	10.9	30	4	3	3	6	3	6.1	6	2.13	30	33.5	82	111
18	F	10.77	90	4	4	3	7	3	-0.1	9	3.13	90	15.2	82	175
19	F	10.16	78	1	4	3	7	3	1.3	-7	2.2	78	22.2	71	381
20	F	9.77	24	2	4	3	7	2	0.5	-14	3.48	24	26.1	69	108
21	F	9.7	77	1	4	2	6	3	-0.6	3	2.47	77	26.4	83	126
22	F	11.21	24	1	2	3	5	2	-2.2	-7	2.03	24	14.7	62	63
23	F	13.5	51	1	4	4	8	2	-1.4	8	3.28	51	29.2	77	151
24	F	12.38	62	2	4	2	6	2	0.5	18	3.53	62	27.6	98	254
25	F	9.69	54	3	3	2	5	2	14.5	18	2.5	54	29.2	81	135
26	F	9.71	28	2	4	3	7	3	0.1	14	4.47	28	28.8	81	192
27	M	14.13	61	0	0	0	0	4	0.2	-3	2.09	61	28.5	84	136
28	M	14.08	25	0	0	0	0	2	0.7	-11	6.28	25	15.3	80	295
29	M	13.66	49	1	1	2	3	2	-0.3	-10	3.73077	49	28.2	84	194
30	M	13.26	76	0	0	0	0	2	6.8	-8	8.6	76	24.4	88	86
31	M	13.23	14	0	0	0	0	4	2.6	88	10.38	14	37.3	88	166
32	M	13.33	27	1	2	2	4	3	3.9	-9	2.4	27	21.6	78	108
33	M	12.85	43	0	0	0	0	3	2.2	-3	2.57	43	32.5	89	131
34	M	12.76	42	0	0	0	0	3	4.5	-6	2.08	42	25.3	82	79
35	M	12.81	47	1	2	2	4	3	0.9	1	2.28571	47	26.4	86	48
36	M	12.47	38	0	0	0	0	3	0	-4	2	38	13.2	79	80
37	M	12.3	35	0	0	0	0	3	4.8	-6	7.33	35	22.9	87	176
38	M	12.08	19	0	0	0	0	4	2.6	-2	5.17	19	31.8	83	119
39	M	11.77	29	0	0	0	0	4	2.8	5	3.39	29	31.3	84	112
40	M	11.92	11	1	2	2	4	2	3.8	9	6.73684	11	33.8	85	128
41	M	11.54	22	0	0	0	0	3	2.4	8	3.76	22	18.4	86	109
42	M	11.82	82	1	1	1	2	3	0.1	6	8.34615	82	18.2	80	217
43	M	11.89	40	0	0	0	0	2	2.4	9	1.97	40	17	83	63
44	M	11	36	0	0	0	0	2	1	-11	8.16	36	16.6	80	155
45	M	10.97	19	1	1	2	3	3	4.7	3	7.38889	19	38.4	81	133
46	M	11.47	53	1	4	1	5	3	1.4	-3	2.25	53	17	73	128
47	M	10.96	28	2	3	3	6	4	3.1	8	4.2619	28	30.5	81	179
48	M	10.76	37	1	1	2	3	2	0.7	11	5.75	37	28.7	79	138
49	M	10.24	22	0	0	0	0	3	-1.9	3	8.75	22	29.4	76	175
50	M	10.32	98	1	2	3	5	2	-4	-20	4.82	98	28.4	81	82
51	M	10.42	32	1	4	1	5	1	-1.6	16	5.11538	32	14.8	94	133
52	M	11.13	35	0	0	0	0	3	-0.2	7	6.63	35	28.3	79	106
53	M	11.79	60	0	0	0	0	3	-1.2	-1	2.4878	60	29.9	80	102
54	M	10.34	25	1	1	2	3	2	6.1	7	3.12	25	33.7	87	81
55	M	12.33	14	1	3	3	6	3	3.3	1	4.06	14	21.3	79	142
56	M	13.08	54	1	2	4	6	4	1.6	7	3.875	54	31	81	93
57	M	8.98	13	0	0	0	0	3	2.6	-6	5.7	13	18.1	73	131
58	M	11.9	71	1	2	3	5	2	0.5	8	2	71	27.1	82	72
59	M	10.33	51	1	4	1	5	4	-1.7	23	1.38	51	25.5	103	47
60	M	10.85	74	2	2	2	4	3	-0.3	-5	2.1	74	28.9	83	126
