# Supplementary material for: Analysis of serum changes in response to a high fat high cholesterol diet challenge reveals metabolic biomarkers of atherosclerosis
Source: PLoS One. 2019 Apr 5;14(4):e0214487. doi: 10.1371/journal.pone.0214487 (PMC6450610; doi:10.1371/journal.pone.0214487)
Supplement: S2 Table — (XLSX) [file pone.0214487.s005.xlsx]

## Sheet: Sheet1
Samples	1_A_ArchPct	2_Com_IlPct	3_Desc_AorPct	4_inorm_Aor_Arch	5_inorm_Com_Iliac	6_inorm_Desc_Aorta	7_Aor_Arch_Ires	8_Com_Iliac_Ires	9_Des_Aorta_Ires	10_Sum_Lesion_Pct	11_i_Sum_pct	12_r_iSum_pct
Baboon1	28.17	20.63	60.51	1.10244	0.724973	1.9264	0.00852783	0.906097	1.22054	109.31	1.33518	0.701092
Baboon2	18.03	22.43	13.57	0.584984	0.785036	-0.430727	-0.239477	0.911163	-1.03531	54.03	0.229884	-0.346351
Baboon3	5.52	1.71	9.45	-0.45564	-0.695908	-0.667419	-1.15737	-0.594831	-1.22587	16.68	-0.979622	-1.41978
Baboon4	21.39	19.71	52.18	0.785036	0.639462	1.39784	0.139731	0.729021	0.860595	93.28	1.18412	0.765664
Baboon5	18.76	4.43	20.29	0.667419	-0.193143	-0.101796	-0.00882142	-0.0972695	-0.650665	43.48	-0.114185	-0.549081
Baboon6	31.08	11.56	36.05	1.2867	0.357496	0.667419	0.556934	0.464295	0.0984293	78.69	0.908458	0.467645
Baboon7	18	0.69	49.73	0.558392	-1.3402	1.2867	-0.058693	-1.2564	0.760068	68.42	0.577449	0.175422
Baboon8	8.28	3.06	37.74	-0.216204	-0.406079	0.785036	-0.820005	-0.324991	0.263395	49.08	0.137154	-0.256984
Baboon9	5.75	0	0.6	-0.406079	-2.09652	-1.69492	-0.972678	-2.02303	-2.20258	6.35	-1.69062	-2.07819
Baboon10	43.86	77.45	31.4	2.09652	2.36525	0.406079	1.56397	2.43179	-0.0887798	152.71	2.09284	1.71251
Baboon11	22.05	56.1	63.16	0.848075	1.69492	2.09652	0.326316	1.75927	1.60572	141.31	1.79454	1.41486
Baboon12	16.38	5.69	36.1	0.480839	0.0112914	0.695908	0.0563559	0.0557794	0.241669	58.17	0.324639	-0.0155932
Baboon13	9.74	0.98	30.87	-0.0791203	-1.1449	0.357496	-0.559954	-1.08891	-0.117924	41.59	-0.183322	-0.546562
Baboon14	31.56	4.3	54.64	1.3402	-0.216204	1.52956	0.984885	-0.185834	1.10132	90.5	1.0968	0.775636
Baboon15	32.97	40.33	57.39	1.52956	1.3402	1.69492	1.1403	1.3775	1.25392	130.69	1.60229	1.27389
Baboon16	2.21	1.16	19.62	-1.1449	-0.949547	-0.170185	-1.4428	-0.930895	-0.576845	22.99	-0.660254	-0.956441
Baboon17	18.28	16.84	24.1	0.611996	0.506348	0.0564856	0.354317	0.516789	-0.335055	59.22	0.373077	0.0880662
Baboon18	12.81	2.99	34.56	0.124523	-0.480839	0.584984	-0.0523382	-0.486893	0.223821	50.36	0.160195	-0.091289
Baboon19	4.28	0.57	0	-0.754664	-1.52956	-2.21113	-0.898297	-1.54239	-2.5598	4.85	-1.92248	-2.16805
Baboon20	31.95	50.87	38.78	1.46053	1.39784	0.914679	1.37768	1.37259	0.588852	121.6	1.45578	1.23322
Baboon21	35.19	51.95	73.38	1.69492	1.52956	2.36525	1.75419	1.47531	2.09284	160.52	2.36189	2.17944
Baboon22	14.34	9.67	42.92	0.262686	0.23938	1.10244	0.333955	0.182681	0.834545	66.93	0.550731	0.370245
Baboon23	2.6	4.72	11.64	-1.06188	-0.124523	-0.45564	-0.876235	-0.204568	-0.680543	18.96	-0.841621	-0.994497
Baboon24	10.21	0.66	31.87	-0.0112914	-1.46053	0.430727	0.201473	-1.54611	0.216017	42.74	-0.137154	-0.289372
Baboon25	35.01	36.33	26.86	1.60676	1.23665	0.147316	1.74473	1.16634	-0.0955081	98.2	1.23138	1.07456
Baboon26	6.8	1.34	33.04	-0.309743	-0.848075	0.480839	-0.0668335	-0.939807	0.27746	41.18	-0.206547	-0.358108
Baboon27	28.89	4.15	37.78	1.23665	-0.23938	0.81615	0.896345	-0.159816	0.896534	70.82	0.660254	0.725641
Baboon28	7.99	3	19.13	-0.262686	-0.45564	-0.216204	-0.554482	-0.385978	-0.117585	30.12	-0.397622	-0.328948
Baboon29	23.8	1.15	19.63	1.023	-1.00413	-0.147316	0.802042	-0.948927	-0.0220713	44.58	-0.0684159	0.0278685
Baboon30	7.18	1.15	0.87	-0.286135	-1.00413	-1.60676	-0.431141	-0.96443	-1.45296	9.2	-1.23138	-1.1088
Baboon31	28.68	8.41	33.19	1.18952	0.216204	0.506348	1.05586	0.253591	0.664405	70.28	0.632175	0.756727
Baboon32	14.66	4.87	28.7	0.286135	-0.101796	0.262686	0.105081	-0.0547365	0.40293	48.23	0.114185	0.232164
Baboon33	10.18	8.16	51.23	-0.0338798	0.170185	1.3402	-0.09502	0.192768	1.52552	69.57	0.604585	0.754118
Baboon34	20.77	5.5	48.95	0.724973	-0.0338798	1.23665	0.623698	-0.00310431	1.40688	75.22	0.841621	0.976034
Baboon35	12.84	6.05	9.7	0.147316	0.0338798	-0.558392	0.114526	0.0506769	-0.362418	28.59	-0.422408	-0.266958
Baboon36	10.05	1	36.33	-0.0564856	-1.10244	0.724973	-0.0985833	-1.08374	0.917449	47.38	0.0684159	0.220579
Baboon37	5	7.48	6.38	-0.584984	0.124523	-0.848075	-0.572973	0.132176	-0.635261	18.86	-0.874551	-0.700037
Baboon38	12.5	4.93	34.03	0.101796	-0.0791203	0.558392	0.14803	-0.0784526	0.78407	51.46	0.183322	0.369011
Baboon39	18.35	33.71	37.95	0.639462	1.06188	0.848075	0.710692	1.05745	1.08315	90.01	1.05613	1.25628
Baboon40	27.32	22.52	16.58	1.06188	0.81615	-0.262686	1.20612	0.796815	-0.000171942	66.42	0.524401	0.744932
Baboon41	15.05	20.41	21.13	0.309743	0.695908	-0.0564856	0.397398	0.688121	0.184762	56.59	0.27695	0.487621
Baboon42	16.2	35.9	9.23	0.45564	1.1449	-0.695908	0.493426	1.14729	-0.473406	61.33	0.422408	0.606125
Baboon43	23.47	1.01	38.96	0.949547	-1.06188	0.98561	1.08575	-1.07958	1.24511	63.44	0.472789	0.692005
Baboon44	8.37	4.58	9.62	-0.170185	-0.147316	-0.639462	0.0141916	-0.174844	-0.361859	22.57	-0.747859	-0.512207
Baboon45	20.85	21.78	29.79	0.754664	0.754664	0.333524	0.882826	0.73861	0.589997	72.42	0.778348	0.995593
Baboon46	1.47	1.8	3.77	-1.3402	-0.667419	-0.914679	-1.22817	-0.680181	-0.664268	7.04	-1.60229	-1.38965
Baboon47	22.18	5.31	17.41	0.880888	-0.0564856	-0.23938	1.13463	-0.0981727	0.0642971	44.9	-0.0227895	0.239815
Baboon48	9.52	9.94	21.47	-0.101796	0.262686	-0.0338798	-0.005984	0.253234	0.210433	40.93	-0.229884	-0.017899
Baboon49	6.79	15.27	3.38	-0.333524	0.480839	-0.949547	-0.0502559	0.433127	-0.634773	25.44	-0.550731	-0.279581
Baboon50	2.45	4.54	19.69	-1.10244	-0.170185	-0.124523	-0.810583	-0.219651	0.193479	26.68	-0.472789	-0.199667
Baboon51	3.03	3.28	1.67	-0.949547	-0.381675	-1.23665	-0.757116	-0.410847	-0.956022	7.98	-1.33518	-1.09492
Baboon52	22.93	62.4	47.88	0.914679	1.9264	1.18952	1.21521	1.87517	1.51078	133.21	1.69062	1.9644
Baboon53	16.41	18.31	53.01	0.506348	0.584984	1.46053	0.824481	0.530155	1.78841	87.73	1.01713	1.29814
Baboon54	12.22	19.81	39.02	0.0791203	0.667419	1.023	0.415268	0.608913	1.35765	71.05	0.718049	1.00498
Baboon55	15.69	14.78	3.01	0.430727	0.45564	-1.023	0.876931	0.374671	-0.646985	33.48	-0.324639	-0.00352685
Baboon56	5.67	3.72	9.68	-0.430727	-0.309743	-0.598435	-0.0169142	-0.384101	-0.234592	19.07	-0.80958	-0.495042
Baboon57	0.32	14.74	2.9	-1.85875	0.430727	-1.06188	-1.4236	0.352014	-0.69002	17.96	-0.908458	-0.592605
Baboon58	0.32	5.65	1.73	-1.85875	-0.0112914	-1.18952	-1.43439	-0.0878024	-0.821714	7.7	-1.45578	-1.14058
Baboon59	0	18.62	1.37	-2.21113	0.611996	-1.3402	-1.82769	0.543838	-0.987775	19.99	-0.778348	-0.46907
Baboon60	4.94	2.56	29.13	-0.639462	-0.53219	0.286135	0.201155	-0.693662	0.810405	36.63	-0.300709	0.103234
