# Supplementary material for: Analysis of serum changes in response to a high fat high cholesterol diet challenge reveals metabolic biomarkers of atherosclerosis
Source: PLoS One. 2019 Apr 5;14(4):e0214487. doi: 10.1371/journal.pone.0214487 (PMC6450610; doi:10.1371/journal.pone.0214487)
Supplement: S3 Table — (XLSX) [file pone.0214487.s006.xlsx]

## Sheet: Supplementary Table S2
Samples	Groups1	Groups2	Hexadecane	1-Nonene, 4,6,8-trimethyl-	Cyclohexane, 1-ethyl-2-propyl-	Cetirizine N-Oxide	Benzoic acid, 4-ethoxy-, ethyl ester	DOCOSANE	Heptacosane	Undecane, 3,8-dimethyl-	1-Docosene	Decanal, O-methyloxime	Sulfurous acid, octadecyl pentyl ester	Succinate	10-METHYL-1-DODECANOL	tetracosane	Disulfide, di-tert-dodecyl	4,5,6,7-Tetramethylphthalide	Neoisolongifolene, 8-bromo-	Tetradecanal, O-methyloxime	4-Octene, 2,3,6-trimethyl-	Cyclooctane, 1,4-dimethyl-, trans-	Sydnone, 3-(o-ethoxyphenyl)-	Cyclooctane, (1-methylpropyl)-	Dodecane, 4,6-dimethyl-	N-Methyl-a-aminoisobutyric acid	3-Decene, 2,2-dimethyl-, (E)-	1H-Inden-1-one, 5-(1,1-dimethylethyl)-2,3-dihydro-3,3-dimethyl-	Ethanedioic acid, bis(trimethylsilyl) ester	11-Methyldodecanol	2-ETHYLHEXANAL ETHYLENE GLYCOL ACETAL	1-Butanamine	Glycolic acid	Butanedioic acid, 2-[(tert-butyldimethylsilyl)oxy]-, bis(tert-butyldimethylsilyl) ester	Ethanol, 2-(trimethylsilyl)-	1-Buten-3-yne	Tetradecane, 1-iodo-	Benzenepropanoic acid, tert-butyldimethylsilyl ester	aniline	Glyoxylate	METHYL FORMATE	Ethanone, 1-[2,3-dihydro-2,3-dihydroxy-2-(1-methylethenyl)-5-benzofuranyl]-	Pentanoic acid, 2-oxo-, trimethylsilyl ester	Coumarin	D-Ala	Cyclopentane, hexyl-	Dodecanal, O-methyloxime	Ethanone, 1-(4-ethoxyphenyl)-	Triethylene glycol di(2-ethylhexoate)
Baboon1	Baseline_Chow	F	2833297	138561	711744	29033	5933340	965279	883645	353601	509375	677311	74228	70347	1389745	1036873	81577	1116453	36284	471977	267646	13746	29473	15455	361925	86726	98528	81463	3194.7	219965	45530	18602	13312047	708078	57529	25887	57613	9517.7	1416.6	14558	156369	226921	6346.3	6055.4	51736	227281	74775	8918.6	23895
Baboon2	Baseline_Chow	F	221052	418058	988412	20712	2351723	1466124	331665	670763	491358	401829	74415	15669	359445	734861	818509	1220591	39054	78493	57789	7355.7	40264	243445	358687	10002	9782.8	83671	1524515	118135	24969	55781	5221.5	1622021	10739	135135	228508	6014.8	6317.3	9657.5	21845	380982	54088	9036.4	48998	143415	1145639	18900	44056
Baboon3	Baseline_Chow	F	41070	2832520	359817	12514	23304582	3691432	415971	246811	935472	688975	369909	20589	53389	874955	446630	2014484	27214	866264	66769	418335	23598	398646	1507075	1555.5	30528	11806	1055.1	870904	14585	2554.7	4696.8	2509966	72017	32579	775249	176131	1989.7	5106.3	103820	337827	8433.2	5103.2	68068	83152	292714	14357	14763
Baboon4	Baseline_Chow	F	5713192	4644770	459273	85274	31635416	3425864	764849	1182718	1835699	1341496	149478	48483	122049	821136	874302	3619608	58691	822576	6499.7	366349	47523	185908	2275084	7278.1	189369	137700	511787	176923	8702.6	25043	630634	6302891	22982	6169.7	425994	8834.4	10755	3963.8	82551	836524	25620	9652.7	45538	571084	285526	29191	3775.6
Baboon5	Baseline_Chow	F	566296	3208674	316756	53766	5104458	3861647	903379	538581	1229264	1351458	145489	98631	160331	731410	5407181	2922911	44282	40747	477067	552462	40713	120998	1661129	50253	36835	97187	4654.3	755180	19824	744.63	20884	733605	10044	1618.9	676021	8801.3	2364.9	18307	38816	670427	22721	4279.6	3191405	88859	375855	20006	13100
Baboon6	Baseline_Chow	F	3765951	3698441	122192	22667	10701793	4010614	166103	829834	1121652	7760.5	260845	38053	204845	974476	961739	3065412	42194	1254296	523386	43884	64000	33230	1786019	953.03	31623	86260	4216.9	1197613	21830	7844.9	5289.1	825439	7590.9	14318	148274	2551.8	15512	2832.5	8133.4	582311	29634	22786	48998	323957	265599	18995	21891
Baboon7	Baseline_Chow	F	1916060	3380762	718504	13325	6346524	4389282	184717	795797	1876801	997502	246772	16569	146774	2065488	1100159	3279110	44672	454236	235808	94269	52912	1144645	2051912	1815.9	178150	97883	558.14	2192642	9730.4	12832	985961	10837423	3203	23872	3569409	13784	23918	8964.9	47684	1779.7	15203	1779.5	53919	15171	6692.5	22730	6352.3
Baboon8	Baseline_Chow	F	5775284	12464733	314226	7913.9	30835452	4677999	281206	310872	954215	686298	165404	56162	115068	2669083	1379270	2236479	47372	27891	155612	428412	40264	188729	1631047	3347.1	40296	75394	17394	98908	3596.5	4293.1	4549.4	6929642	9720.5	47382	46798	3253	2290.8	25902	23398	409054	648.61	14798	7024.1	658133	15717	15880	4431.8
Baboon9	Baseline_Chow	F	36951	2051071	153078	31341	3350796	2981379	578018	95974	573118	95134	160883	44826	16248	1638895	182162	1308657	25056	594066	875157	14159	31481	78510	1177854	9744.3	41100	50024	2327.7	642337	24527	8859.8	47113	3651305	22891	14318	140636	7098.1	1475.7	6334.8	3612.2	271322	10906	1374.4	137135	123901	3584.2	15880	1006.6
Baboon10	Baseline_Chow	F	165402	3459301	180716	25325	4874129	3437339	265182	387705	901001	445716	81457	10710	116034	814795	761793	2031718	51668	1011319	518958	11484	33839	17343	2357212	8445.8	44828	83305	4082.3	135063	28144	23848	23948	579801	43551	29901	828241	2703.3	2644.7	561.63	54759	406179	54252	9107.1	184128	57953	55538	5129.7	2653.4
Baboon11	Baseline_Chow	F	515873	2444930	366261	33534	4759540	3547668	252695	1292095	1509869	1325705	476936	39751	228106	162140	567309	2681416	52845	95529	290800	546113	36279	153166	2581578	7014.5	462002	18799	4842.4	1327865	36220	7945.8	12066	8191489	38748	5147.6	434864	7593.5	4930.7	1400.6	22677	608537	4971.6	4722.2	109910	214183	6155.9	15880	15809
Baboon12	Baseline_Chow	F	457583	3602639	383802	7999.4	25217496	4092106	352540	159685	1071760	568316	302531	20534	20424	488678	796009	2293099	44165	71603	115746	140370	32853	161132	1426074	2958.6	204380	73086	14699	1519014	32177	2571.1	4326.4	1721252	19924	414490	219944	42183	1818.6	59077	13693	1250.4	2213.7	57297	17460	5828.9	12680	17581	18047
Baboon13	Baseline_Chow	F	782854	2992134	1511215	31993	11384750	4223942	237199	1186846	1503731	41100	432615	178340	350461	1941469	1679095	973773	43812	1361729	123864	69214	48505	102314	1734131	14002	75371	18181	3645	1952023	124848	2355.1	14181	11348594	11022	22850	1173341	6005.4	1310.1	245310	33923	613272	82437	52393	29753	123901	32214	24429	19568
Baboon14	Baseline_Chow	F	113924	14882	297570	31158	16759614	1608175	789194	482466	422918	742526	215282	113515	309390	745533	275776	1228745	36369	254129	193937	254929	36470	97713	411610	61334	9559.1	72329	17023	435445	47626	49864	26179	758541	43855	26403	132428	15447	17438	10933	25594	423578	5290.7	10641	61166	142589	74175	3719.9	25035
Baboon15	Baseline_Chow	F	1132415	705021	2321398	48498	26474738	1965560	995754	873050	734353	373368	56016	126311	805761	1908585	522963	1675224	58673	333397	227554	301377	50136	302579	459521	14994	286093	92947	4199.4	916083	13129	2538.5	16816	1405121	91515	18305	38360	3552.8	3155	3599.1	6500.9	434631	35443	15973	40812	135626	105931	19807	18843
Baboon16	Baseline_Chow	F	1040913	2270815	1489588	15619	24768355	2668540	76193	102843	890161	258888	197872	412.93	137169	211162	639738	2052511	51357	230450	339837	246446	36642	309741	1506971	1673.9	45114	14751	6315.8	1766315	5771.6	2810.5	5644.2	5642664	38238	4423.9	529354	9469.7	1168	2513.6	10462	510323	5395.5	4952.85	29047	990.87	20394	6379.9	11364
Baboon17	Baseline_Chow	F	945340	5724404	646985	55057	4775833	4797132	398182	698286	1927583	2400350	156834	175879	202647	886495	2136713	3628391	57953	359697	152501	1685359	84931	205182	3886921	12556	469499	132619	14108	1682491	501.63	13672	1604.7	3434810	54882	41592	902682	9430.8	6149.9	8997.2	50274	836673	13619	22293	45753	336941	10854	26802	3394
Baboon18	Baseline_Chow	F	1378540	2012602	71526	32483	5306376	3378874	212594	803396	815072	365883	166439	31199	66088	1082854	280631	1770865	45337	798894	169263	356568	24154	195761	1885701	3234	85501	12405	5790	89824	39301	26844	20699	6290089	44341	3712.4	454207	27271	2281.3	17302	39151	250922	748770	8239.9	180635	222422	7962	15880	19483
Baboon19	Baseline_Chow	F	12108882	138096	88057	26042	24303773	3066269	190655	455179	1179406	756069	323384	12117	276612	2419582	1322756	1640214	28658	45893	323746	984629	128073	133072	1631047	19884	164480	61906	185125	24456	7349.1	14740	6680.6	5793215	3033.8	14501	425994	8528.5	2082.6	14518	295063	362358	10906	4809.8	48998	134703	138371	15880	13382
Baboon20	Baseline_Chow	F	5629323	7088926	399569	5177.2	24627501	5167443	599328	383044	860606	499850	182929	101087	265878	1556978	422943	1659586	11878	1160344	172811	514724	114991	1016.4	1631047	11481	474167	8902.4	12311	15822	24636	407.66	2113.8	3780823	171773	1537.1	20635	1755.4	1055.2	10976	78368	249879	827.88	1830.5	48998	10691	20394	15880	18544
Baboon21	Baseline_Chow	F	1516820	1547140	1016691	35744	19544129	2160990	271868	583614	673825	1466954	104147	55799	310874	1431702	423242	1267471	31880	84795	93712	628604	44802	41438	409447	34721	23252	75497	15861	671419	19194	6534.1	6835.7	1120416	160625	2047.2	431024	2218.7	2644.7	10631	25031	251631	25931	7199.8	37627	1481672	46722	12808	21834
Baboon22	Baseline_Chow	F	719861	1800521	208204	64692	14869847	2113815	2631941	235440	441334	15848	112213	33205	55915	267222	901346	1063168	18970	697900	10386	254929	16189	15077	1187274	4217.3	36126	8795.4	2165.1	226672	96560	6241.5	7711	9809682	40316	2075148	201141	8528.5	1495.3	739.32	10583	195624	5963.9	2631.6	48998	53304	20394	6816.2	3873.6
Baboon23	Baseline_Chow	F	1759322	3573159	765804	48291	10300558	4567179	352007	783436	1408453	847811	379364	102660	197888	2536179	2238505	1066344	47082	581060	330765	476745	58099	949374	2620656	591.8	42240	104206	1603.1	1474216	92561	4703	6323.9	803334	45250	11344	495153	9132.9	1637.9	33767	56603	576441	35244	6316	48998	171050	7767.7	17380	3236.3
Baboon24	Baseline_Chow	F	1178866	1571857	1589064	171434	24636735	4822458	1013509	818761	1220221	1087984	93947	40346	97486	894905	2972576	949867	43428	402888	50899	1225.7	43418	162045	1863057	9744.3	63899	19917	31293	554877	3124.7	7477.9	2160.5	6699929	210420	5171	42492	7524	3023	23520	24563	622940	5949135	1491.7	217143	61603	41109	8759.2	3610.7
Baboon25	Baseline_Chow	F	5571645	4081441	616777	47875	28278939	3120084	413015	890207	1825068	784413	134050	89686	1016882	998533	739037	3387602	57426	2403684	154114	117061	102060	189974	2079891	4861.5	274858	28847	37354	2030680	40711	7984.5	2707.2	6930399	39693	29961	785035	8110	627666	24182	54380	830911	186217	1651.1	40124	212906	10902	24615	4101.2
Baboon26	Baseline_Chow	F	331598	159351	735591	123677	5973408	1237772	834637	1950696	471324	1042491	361674	91731	409277	603606	322950	986899	41253	113803	104756	166077	27354	412438	355126	21208	78992	17566	6420.3	729970	80063	5707.9	42446	809350	56731	6809.8	30209	18805	2644.7	2058.1	82982	347140	18882	1412.2	45401	299662	20937	13882	24846
Baboon27	Baseline_Chow	M	351344	3039021	442594	50858	9860209	2602204	139221	1257353	751740	367713	337364	62376	38953	913888	413280	1662651	38493	369362	224165	21918	20179	386378	2111562	23887	9187.9	60582	4217.6	137266	14469	12476	26271	4331950	25773	14318	1365205	13182	1492.3	4495.7	42309	301125	3459	1949.7	488818	5490.8	88044	1565	17239
Baboon28	Baseline_Chow	M	605024	2316658	275165	22361	5330598	2787045	167878	1893886	982416	4196.5	107439	46807	49535	4241845	336090	2385836	33329	138459	10002	236077	26759	9488.9	1623973	1493.4	272711	67903	15101	1043357	6052.6	9336	4319.9	2243828	208374	11412	732690	27918	5785.4	6870.4	9466.1	478104	3174.3	25764	63593	83742	8934.1	8571.8	12557
Baboon29	Baseline_Chow	M	3680801	6472344	654992	23228	4606063	3328679	119145	441960	1642496	491591	95046	72017	213154	2543318	859775	1279860	53785	1734756	134227	169314	56063	209087	2187521	12227	107728	29131	13409	22149	33303	9055.8	842.35	6152811	29715	6489.6	829312	26009	2412.7	103437	24188	529702	19680	8043	23938	12673	52013	30418	3629
Baboon30	Baseline_Chow	M	655454	234746	743515	55597	6723158	1092899	1810243	1492013	495824	912166	189054	116134	270267	1108948	507169	1392091	40994	302486	440408	10739	39898	74071	312872	36071	7384.8	83670	30179	655462	29463	91309	2945956	531597	33320	56751	832408	15019	16333	57880	8120.1	423578	43541	62577	48896	30695	493944	19723	26459
Baboon31	Baseline_Chow	M	370883	1504939	306390	70967	4539096	2646007	156986	269833	671523	347769	95468	35779	84888	1179395	175368	1577681	40665	668278	121659	369769	20875	10068	1954614	16620	15012	61241	6881.1	163366	20737	29753	5379560	6800249	29556	14318	97547	8528.5	4027.7	15253	43865	363801	8638.3	2265.4	94414	402471	82766	10537	25664
Baboon32	Baseline_Chow	M	728937	1734820	503656	6394.5	7530870	3099835	157686	614169	1149405	24258	449411	20868	110254	2185441	1730349	1557065	32501	208103	5173.5	54032	31858	35350	1112693	6294.3	52256	67596	368632	1689531	28219	17921	2598.2	6134810	12809	4086.3	314972	12111	2302.2	24220	55158	349999	2898.3	52170	48998	4387.8	1704.1	8434.6	3962.4
Baboon33	Baseline_Chow	M	1839874	5441380	244930	14233	28966059	2618844	229539	408778	1256340	26784	383660	24127	159311	966130	595240	2507018	49084	173186	49363	257522	36143	3705.1	1724561	7389.9	100469	16247	2875.4	1787436	9225.4	16302	8755.85	1043294	6906.9	12108	611097	12001	7477.9	6571.4	17529	333052	6454.8	5095.9	53829	548022	20394	15273	19269
Baboon34	Baseline_Chow	M	5261442	7461985	863806	46585	21238381	5468211	529022	503734	1075776	650195	300135	30025	131594	1872377	521412	1446526	29985	25708	127890	7859.3	96021	285443	1631047	51539	158253	7631.2	4531.3	134695	26292	8526.4	5302.3	4833878	18964	1549.9	15102	871.41	1393.2	20763	439374	134664	12432	5763.4	48998	6992	186908	15880	19281
Baboon35	Baseline_Chow	M	1877719	3730294	2114840	46342	13257762	3343474	475643	1551118	1485194	839046	396081	31933	35341	242128	1213891	691392	50433	1463742	1614623	4526.3	43384	981.57	1818853	7138	22741	112662	682.18	830724	60497	9195.9	585.03	1187628	6098.6	50968	102231	10813	17299	815.25	52562	790758	51044	4720.4	48998	14064	34018	29970	4730.8
Baboon36	Baseline_Chow	M	554281	2368458	468943	46838	24355056	3559463	3190357	955153	2350627	711166	151098	12655	146582	351515	1586409	2513280	35575	87357	152501	580464	36069	929726	1435467	1061.4	289663	78766	18348	1040544	2004.8	9195.9	3845.3	6117121	11503	11390	59907	4965.7	7883.3	12947.5	16325	440147	10906	554.32	23599	943008	20394	18963	16632
Baboon37	Baseline_Chow	M	1141812	5681566	177365	33212	9105017	4026915	396574	2260125	1324581	3349.5	247314	17302	80925	834832	911636	678234	33520	164109	21546	599915	32975	64592	1468503	1807.8	102532	60859	936.32	1618075	20384	25091	8755.85	1411791	6805	12108	1449401	17076	4039.8	24073	7662.6	422664	1019	3244.9	58274	182871	20394	18576	27237
Baboon38	Baseline_Chow	M	1213486	3007454	121236	42663	4342145	1935850	142588	428126	602521	150931	107138	34949	59422	1820954	144505	1524621	30518	145921	5108.2	346650	20700	58578	1878969	2270.6	531067	23852	9871.8	4854.9	109082	38808	20105228	5596595	12243	1574.1	682390	3580414	2178.4	606.2	33852	363847	758.98	982.41	117525	16598	20394	4120.7	16524
Baboon39	Baseline_Chow	M	2021263	2302326	290482	20558	26903969	2292824	289830	566753	1153929	176512	266438	68094	217558	3898322	1022130	2444617	46680	1022406	202117	145373	37203	239711	1461422	9458.2	41006	19359	4791	1091239	1807.6	1994.6	1106.6	2034968	41947	7121.4	1884022	9322.9	1488.5	7281.2	25594	474163	18360	3811.3	43881	14773	20394	16908	16440
Baboon40	Baseline_Chow	M	467249	1922720	293214	5878.9	6541408	3377583	153799	690389	762318	326492	213139	41749	257129	145941	494659	1680245	24360	288517	67504	446051	28803	32252	1160500	6642.2	15710	49479	6671.2	84047	96107	1535.1	2367.7	5283052	36359	34774	40545	30500	1750.1	14165	9173	268389	44776	2848	7005.2	123901	1223.4	7838.4	7609
Baboon41	Baseline_Chow	M	2130556	2644041	351363	28573	6364951	2776160	231300	1371178	1592092	1462233	139799	108608	484706	915454	1006253	3561744	57667	325370	389798	2255903	106380	106910	2371073	24478	56885	28872	12899	395063	2648.8	38829	301118	5903856	11150	52558	507151	38260	15548	12947.5	53233	845063	275403	6669.1	43945	51176	72689	21288	5611.8
Baboon42	Baseline_Chow	M	148372	2223261	261449	21964	25457688	3607785	146315	115655	1269521	524103	967933	18537	84553	1245064	275723	2105885	55109	1115790	10227	29563	40741	108975	1733888	2530.3	42052	86253	5578.6	948184	11075	10732	903.6	1246511	33988	18609	542299	20929	3552.3	473.23	48926	503275	14266	2010.5	39997	2001.5	21585	13453	2377.1
Baboon43	Baseline_Chow	M	4327244	3201082	1045447	20700	26128288	3830066	127766	689005	1274487	1526745	187740	8319.5	149420	1434043	637711	993734	59426	100177	370783	783270	45159	377078	1640205	24227	43236	17485	19263	1453728	16305	29709	6636	539502	30467	566834	1127469	6188.3	12639	12947.5	49537	570640	10906	4952.85	162866	140004	9813.7	9920.5	2812.1
Baboon44	Baseline_Chow	M	100217	327283	696473	76062	4500905	2015704	344003	562200	390309	731948	96965	75434	499206	746500	229300	979039	36757	280639	233116	487003	22759	93806	358009	37332	15054	14153	21255	214212	84301	90541	4822.4	736905	26945	1364965	419419	6781.2	1900.9	36698	16866	330183	9697.9	2809.2	56150	490807	17311	5793.7	20998
Baboon45	Baseline_Chow	M	2132383	5693461	425758	84138	6478097	8011732	426407	631479	2195447	2566437	197558	48690	305526	2618894	2242806	3623754	60079	202599	50153	378272	120213	5996.6	2409269	65267	392761	28865	10169	1750952	46944	6842.1	27515	7436589	63738	83831	933599	9991.6	2004.8	19855	41323	844107	30022	12478	66574	122544	6384.5	24010	5540.7
Baboon46	Baseline_Chow	M	1399857	3548828	104547	83552	7870260	4306136	221769	334515	1144970	620963	56329	58937	131565	772950	452203	2290271	35059	458504	18421	390929	45611	368825	1722152	1774.9	46930	14150	7246.4	185294	9175.6	22069	705407	1902869	50271	2049.2	373023	5236.7	1749	44834	54801	385405	585554	3171.8	48998	5978	4240.2	7452.2	2699.8
Baboon47	Baseline_Chow	M	3663673	4045398	160905	96394	11244341	5932210	184457	712327	1366075	779952	130800	160148	194174	1314944	718424	1200033	56552	2523207	658423	434911	85048	10883	2274020	18624	664794	132684	2815.2	2451778	46138	1648.7	1546.7	6264304	27404	6643.4	634836	33407	4031.5	35419	42206	808054	7093	9034.5	17854	260644	13677	26351	4870.1
Baboon48	Baseline_Chow	M	1647795	4302466	1619574	40287	5605824	2851266	418657	483295	745240	31184	971660	205653	184195	3156991	1393417	2724346	40997	232110	248735	697442	44596	210415	1670871	61108	12363	76991	15046	1053997	5530.7	3479.8	5278.6	7505402	4335.9	9832.8	601832	8528.5	8505.2	130768	39723	392530	8850.5	6500.4	57997	33721	9727.5	18964	5419.5
Baboon49	Baseline_Chow	M	519639	3340088	953046	18823	153633	6156785	198097	852914	3364021	1128353	354878	23443	106368	310781	1064894	3406839	48045	156205	129639	165324	55542	257545	1958644	55451	59263	105502	3287.3	2424270	4552.4	13554	500680	1184063	50210	53519	269778	45148	10281	4213.7	28182	631675	3782.7	4706.9	52414	690836	6700.1	15221	3964.5
Baboon50	Baseline_Chow	M	2150655	2165916	199300	24769	22094912	3437014	97352	631284	949579	438021	187586	25224	254626	1274132	309071	1775353	35406	120652	73247	61358	33803	161132	1129352	14970	51468	57573	9588.1	111475	4930.7	11014	33548	3026547	37848	3637.9	817261	6771.6	1554.8	9438.7	13942	357405	10906	27420	49385	210091	5407.5	2552.1	14004
Baboon51	Baseline_Chow	M	829221	3245150	176399	16057	5553910	3891244	114277	538832	1179443	327371	431196	15898	155761	289781	1951953	3148913	42896	1364388	284544	346457	64719	47384	1653290	62137	42758	87165	12406	100619	45393	14760	78705	2151497	73258	746.26	1078397	8262.2	2296.1	4379.2	25594	208883	3504.4	11999	4340.8	354174	29381	18839	17869
Baboon52	Baseline_Chow	M	4112466	1820330	3204745	37623	24974709	2572361	311554	511792	1152629	452049	144486	20976	35594	673041	294659	1808193	36689	1028316	30958	1427.2	34883	2903.2	1615601	18277	421595	73924	18354	543391	11731	9847.7	821.76	559022	21721	17389	762779	35982	1791.5	30802	50485	427175	3240.9	5845.8	20025	175138	26434	10745	2448.7
Baboon53	Baseline_Chow	M	127712	199420	426926	72689	7154947	2032530	549389	892526	532398	819045	112019	48509	439833	1104958	410912	1249473	51929	338156	106626	170629	32091	382869	380240	7937.2	60157	20743	2387.4	261874	23490	12829	1238267	1059204	47268	225836	396179	2447732	1508.6	13775	21020	1346.8	26868	4952.85	44456	111188	868081	17693	28989
Baboon54	Baseline_Chow	M	680064	5429132	762822	23083	5052271	4533054	1282100	651846	2640569	601782	136009	202401	67974	778139	1165662	2315852	37729	592780	78784	551040	35340	225733	1894397	1658	15221	81220	269088	1202829	102682	1807	565.97	1249982	18641	13803	799507	11939	38333	59247	52476	361283	21488	82596	63339	402125	4851.3	21112	24066
Baboon55	Baseline_Chow	M	1553621	2611976	763189	16789	22960207	3168544	198733	559647	917487	11097	270279	4682.7	121430	1475236	438005	2532660	44876	963296	150572	144422	51006	179773	1401159	5357.6	112180	70142	10650	2052298	77609	4381.3	45331	1280821	13382	31016	485730	6945.5	14910	310.95	15712	405087	4536.1	4133.7	48998	75706	21508	5572	5550.1
Baboon56	Baseline_Chow	M	587387	2180581	801269	14678	5675184	3673246	355236	998677	2919100	389607	193922	14675	42439	2053301	831194	2432965	34111	1241444	274485	650528	61995	23063	1631047	9608	161892	80405	61400	1291219	7767.4	4691.6	465.66	2452345	23116	36987	189108	8528.5	2168.3	3141	23043	410751	36353	2553.7	7771.7	13452	16641	5135.9	3814.1
Baboon57	Baseline_Chow	M	217410	656132	116623	6920.9	9363524	1432639	1301300	307305	251947	81698	320859	17217	146774	268341	110879	523236	10787	240198	199010	3559.3	8100	161132	482718	14131	12937	16952	5265.5	38806	24581.5	78178	36211	1742495	1358.4	12639	161732	8528.5	1246.3	5802.1	26046	87661	37147	9439.2	294641	11770	23929	15880	11364
Baboon58	Baseline_Chow	M	820006	3159830	482737	23627	8398702	3753596	324786	535624	3002129	929126	233570	42136	44058	1216744	1614472	3045135	45110	152068	164401	355535	54757	697491	2227612	3847.7	136190	99493	9731.9	191796	20260	10717	18196	13110554	25850	14720	20889	6538.9	2043.3	12068	35797	582639	2610.7	2474.9	44849	601760	10001	23490	11364
Baboon59	Baseline_Chow	M	2308312	2042334	289335	17232	22260584	2837339	114868	267450	959883	496442	338614	7348.3	54750	1664976	225795	2086710	39822	87231	32621	622.39	32939	36699	1730796	6555.4	311068	64041	10569	1520457	6525.7	26021	8668.9	1562590	5962.2	1187.3	304261	2794.4	1381.3	3256.3	14058	402812	10906	3857.8	41476	123901	3407.4	18055	11615
Baboon60	Baseline_Chow	M	687357	3248559	139312	24767	4318333	2080071	331907	606790	642694	158935	56560	61588	170555	856817	774044	1526048	41311	754781	595995	565209	23052	6757.5	1327012	6626.7	15392	60380	1933.7	259998	72087	22260	492.19	6272068	14278	14318	671465	14488	17922	1373.7	34155	352875	10906	4952.85	42813	23341	4938.7	15880	11364
Baboon1	2 yr HFHC	F	3796496	3786522	555553	116385	24638894	4530487	196989	498463	1132944	1236495	837385	24018	145819	285178	629213	2739372	42794	120734	284415	509544	41029	68113	2110287	75805	133962	93343	28987	172151	54224	6296.6	3681.9	684363	11394	14318	68410	29295952	1397.3	1220.1	48295	620654	31409	2347.1	158879	78773	6251.6	2156.2	4210.1
Baboon2	2 yr HFHC	F	473511	2560397	357756	6362.4	44257	3181778	240580	464937	1054822	717066	478281	9885.6	31692	898894	881901	2202868	40314	121884	213847	113887	38087	10772	1354063	33718	56113	70133	12063	1639021	101956	6380.6	197134	2147868	38570	38152	157240	2207.2	34199	5877.2	14618	1069.1	10906	16474	47760	315046	2010.6	15105	15277
Baboon3	2 yr HFHC	F	226248	626066	948249	32771	4479687	1153244	1281112	683627	533463	1366852	245796	108251	245535	919571	585971	1220308	41620	199822	331283	217041	42003	411486	384251	8004.1	67526	19735	9985.6	656241	62195	177496	3181.3	1073831	22061	34217	416659	6607.4	9114.3	24539	26521	384673	43367	1533.4	50377	1231365	20394	15880	36783
Baboon4	2 yr HFHC	F	469625	1812337	164004	72120	3197410	2341908	444806	357822	2464095	290543	130798	57267	127988	280490	289439	1820054	33941	199373	145962	333726	30220	97782	1203889	5821.4	19744	57649	5036.8	426259	32744	241982	1378	2377235	9341.8	8638.6	436039	4548.9	4181.6	1378.9	25594	319218	1229.7	1626.4	9997.8	260463	1568.5	15865	11364
Baboon5	2 yr HFHC	F	1330144	109151	1431623	37727	6513115	3298594	376216	1424159	769112	424028	177868	32761	369846	1532115	395355	1754070	49342	1629649	242340	4418	49853	51864	494877	16092	197922	94655	9295.3	1025583	9250.7	4254.8	7277300	919205	61278	15098	28087	1969.9	2644.7	13682	11136	512709	33334	12916	39584	59239	2607.4	21891	22135
Baboon6	2 yr HFHC	F	260838	3414005	216144	18390	25522007	5862576	99014	1516099	3392046	660997	366737	13974	29373	1382730	354633	2669125	38928	137291	759380	16761	48109	393329	1804282	29171	13880	88348	28298	1446060	42147	4775.6	650645	2728969	79361	3869.2	247680	28110	2088.4	17268	25594	481367	1477.5	31368	112074	18539	16802	22018	5618.1
Baboon7	2 yr HFHC	F	1714842	2714910	111002	27328	4589172	3496812	114120	120972	901871	334821	304298	34108	80120	245753	566127	1658865	29547	851714	22033	60910	34601	23130	1201234	3820.5	17026	58922	4322	1515095	5106.6	11535	793.45	8759354	7699.5	44403	55892	2108.4	1520.9	455.37	53847	338131	10906	8650.2	115739	23042	20394	8638.7	2398.8
Baboon8	2 yr HFHC	F	308344	68674	997692	68536	6433159	686272	355906	367547	481553	689457	169916	105948	498396	712558	204736	1203204	35400	259879	106093	285542	36174	194739	369729	62832	55434	79317	5031.2	138048	54207	10778	246048	498935	30556	5416.4	47721	7663.3	5569.9	17132	20087	280655	22890	932.92	79835	45732	765639	14002	37994
Baboon9	2 yr HFHC	F	46099	3029785	181262	35688	22722258	2975009	110924	226346	868078	441916	376739	78957	31198	304868	369695	1522803	44441	1034537	210203	585489	38954	324112	1591102	18403	21124	68935	5642.4	755180	38005	11558	1308.8	833220	3150.5	47409	714130	6293.2	8025.7	18078	18357	391502	10906	3609.4	256810	518625	12506	15880	3320.7
Baboon10	2 yr HFHC	F	1431841	71911	570949	23359	7273149	1512247	586039	745776	425774	1026678	111387	78777	161644	1018027	164246	1149538	34398	115714	178250	225421	26616	128108	363530	7448.5	73756	75182	6969.3	481356	34520	24122	7503.7	598794	49634	42938	97922	4156.9	1654.1	35251	19154	423578	25385	4952.85	46432	187695	4010.4	12582	22308
Baboon11	2 yr HFHC	F	1482321	2878656	579478	25649	4199654	3691265	388723	1325374	1348713	1037193	341882	13757	210635	778494	1138782	2958806	42865	154483	244121	483799	53024	742035	1800923	4121.8	253982	94553	4051.8	153143	22061	14540	23041	7785437	64587	42318	414467	10005	13514	8217.8	22756	549276	2964	2669.2	50857	289067	3300.7	20834	4294.3
Baboon12	2 yr HFHC	F	4162687	4686444	283420	60033	5629478	3531193	384587	585127	1243124	360955	125467	23107	46105	866420	1165862	2866079	43836	1369944	16895	6122.6	67247	180629	1801699	21106	373829	50972	2351.7	1318115	4211.7	510.68	2364.1	3032927	12392	14318	89069	3578	1633.6	895.42	21761	514903	6997.1	2081.9	48998	19621	23048	19185	3449
Baboon13	2 yr HFHC	F	1322454	2141179	229713	44905	21317571	2643805	113235	579241	600349	22785	64529	101319	79831	1472388	241058	1661097	24734	302486	167669	415350	24165	235177	1187950	8017.4	29221	49386	2272.9	1354783	37788	10777	1463.2	794531	50491	23433	260177	3096.4	3447.7	20900	12390	317239	4510.9	8005.1	56678	21980	101198	8122.9	11113
Baboon14	2 yr HFHC	F	1042368	1872790	104283	23835	5219941	2741341	316639	421744	1308473	488192	71913	65295	386042	219062	766849	2355466	33064	131307	325531	615586	34061	204922	1436293	5333.6	106072	68024	7105	3396342	2510.6	18939	2162905	1043861	72411	5908.7	510629	4894.1	5560.7	4943.8	22368	422258	28166	7867.2	38354	19271	23814	14092	3851.4
Baboon15	2 yr HFHC	F	178838	2134755	164000	34787	3702331	3323957	279024	439461	1268314	762397	312745	26084	176732	565476	823972	2468761	41226	113432	40975	17426	39366	142642	1666345	15950	137317	72474	5712.1	1040629	25131	10975	8755.85	7135616	66537	25708	509117	5231.9	14226	1937.8	15432	415385	6490.7	1476.8	51403	119295	2347.5	15831	3369.3
Baboon16	2 yr HFHC	F	155332	1603679	244574	36168	666280	2356690	159944	265131	779572	375227	293655	6128.1	65410	1099252	1004691	1708041	44372	891043	249000	15248	36619	73840	2070440	3226.6	25151	70856	7909.9	1561335	28046	4182	1374.2	2495606	3089.9	5666.7	141816	4268	1845	12947.5	49270	403362	10906	4952.85	29785	39968	24533	543.68	6277.4
Baboon17	2 yr HFHC	F	1862275	2562114	997880	64876	11609496	4847928	252293	3572357	4579491	20395	326141	201563	198818	1143873	553661	2835655	42035	219019	58061	706390	38400	102704	1785342	7815.2	22959	18179	12367	1915167	440122	106108	8862.7	1451721	78667	12281	658830	7139.3	1019.1	23083	16671	549633	37772	3991.4	57255	123901	32832	20471	3755.6
Baboon18	2 yr HFHC	F	2112649	2048054	82726	34280	4834546	2321216	404088	534019	1358630	438856	159610	10473	40932	899639	208144	1706479	34869	402846	81004	248757	23158	130721	1474422	711.05	15994	68399	2440.2	780390	27874	9195.9	3006.2	6077557	27249	12864	412642	2996796	3240.1	1647.2	10250	456856	21893	3690.3	96364	44581	2245.2	5623.2	8637.2
Baboon19	2 yr HFHC	F	589726	3450605	145449	13606	254067	8535940	162565	681740	1143251	23047	184834	6415	1538531	263834	626916	2639270	34588	989804	344238	407323	53824	12876	1751321	5362.1	69807	31402	6267.7	1231721	43379	9195.9	5128.3	2930177	72286	2031.7	1248741	4946.2	3249.6	39128	19654	424492	610.11	25331	48998	14515	5882.1	14189	4604.6
Baboon20	2 yr HFHC	F	382660	1929683	617091	2365.3	5404954	7701594	382600	1005703	2651929	8033.4	257395	22574	130699	2856433	382328	1880005	34636	186477	123496	48406	26462	105566	2131274	9658.2	23111	17086	13294	299344	24581.5	4479.5	4035.7	4484339	84633	13742	27163	3119.6	2208.6	6927.4	36456	450014	8364.1	15689	4928.4	1365965	16312	15880	4435.8
Baboon21	2 yr HFHC	F	1442702	4880044	1894825	33467	7413538	2616074	373706	1113054	1420776	861853	123284	15287	99781	957629	1223642	2707731	46771	623474	1941.4	560038	68562	122908	2761530	8204.3	111684	103611	4387.8	962699	11986	20390	1132294	1979824	4670	3387.6	399217	2036.3	5415	12947.5	19107	639781	23414	1677.2	48998	42661	42481	22672	6497.8
Baboon22	2 yr HFHC	F	70302	7367046	1653547	36864	11282748	4010378	129226	3130909	1424291	61591	140025	200853	87232	943520	553071	926944	42074	209095	58057	43697	43289	480429	3009827	26765	126402	90270	7424.6	238180	32015	6826.8	8755.85	1094859	233830	79735	886817	6174.3	6537.9	3778.6	11305	541944	4234.8	25755	63518	4426.5	11029	21301	19275
Baboon23	2 yr HFHC	F	457190	974007	680958	48682	5258823	1768964	711012	1262932	1755009	1625731	81445	43635	777263	1487986	417210	1418292	35203	94005	112233	436220	49569	364519	348207	45612	47409	80064	36216	696626	15587	5116	172456	1042316	74613	12107	1001411	1965.8	2644.7	17983	26628	388588	39689	8681.7	37075	536340	2228.2	8611.1	26718
Baboon24	2 yr HFHC	F	5138189	3760308	402140	47965	12677831	4011394	228379	782548	1287609	35880	212692	113295	16196	1493564	638810	2867775	61840	1043357	145806	574388	44110	260728	1882206	8072.4	575517	1498.3	6529.7	1995482	42802	4020.7	8842.8	3836793	27285	10727	502764	8965.9	3968.3	18703	20098	454405	7775.6	26944	57875	424591	9115.9	22896	17374
Baboon25	2 yr HFHC	F	1600486	2522350	437859	16880	28708094	4431049	194689	624433	1116575	600340	321945	13847	77085	2146155	1679481	2608399	37851	99644	347693	421680	38667	244274	2139531	22383	8838.9	18121	38905	2009420	6210.5	9341.1	1322	2553014	14542	25699	765531	4369.3	2716.5	44624	25594	476360	1673.4	4082.5	42842	365946	32157	21528	25057
Baboon26	2 yr HFHC	F	514837	1863610	439189	28226	10703450	4881781	535424	416552	920323	5489.4	130433	67597	63907	506321	834767	2571825	35686	988265	282058	341641	35082	210976	1407708	3111.9	38003	77559	3444.1	1285620	52301	29231	33131	5832232	23742	45717	532243	2823.3	1720.6	12947.5	11852	479595	34980	4229.3	86812	26729	31690	18412	11364
Baboon27	2 yr HFHC	M	2539701	4121298	1001506	28072	10749264	4334267	256915	561677	1258952	154328	160311	26857	86447	904266	666923	2751243	16232	1067249	213745	47813	38866	172110	1608325	21352	195294	21203	11082	1169415	40600	12172	10497	1232134	48066	7593	814571	8528.5	3737.8	16636	24840	591967	78126	7671.7	41147	123901	20394	15965	22897
Baboon28	2 yr HFHC	M	4034637	4519460	178358	24314	31579334	3229361	164530	419507	2184837	1019465	101188	46467	175654	325427	1501703	3074887	46808	1605249	2129.8	17459	45138	1005369	1623060	3425.3	36674	103489	786.08	1415064	2285.3	1031.1	4051.7	6196889	111593	38948	907421	10541	3840.7	583.47	42366	500315	3350	1514.7	5073.8	88312	12280	25515	5012.2
Baboon29	2 yr HFHC	M	29489	93267	1247717	40218	6745991	538805	752468	738934	503933	416896	228490	79705	514247	208169	283537	1339316	40990	79358	72123	32650	38843	96227	363393	38055	12897	88824	416561	455783	32359	3872.4	18785	643945	29180	255790	401458	651.5	11365	10020	4534.8	392110	32084	19147	69719	123901	1098423	18961	38176
Baboon30	2 yr HFHC	M	59970	3515487	95086	20978	5932028	4149419	71927	218774	1250055	538439	341284	26788	96686	348931	466198	1861683	38790	1099467	73576	246761	38452	283076	1592738	3901.7	140185	14706	6323.9	1196736	13837	2224.3	28606	651878	121318	16574	132665	4289857	1829.2	3271.4	56718	462804	236.31	4952.85	136306	12176	28854	6583.4	3172.4
Baboon31	2 yr HFHC	M	681858	5648771	378219	146129	19247019	4933397	214910	2751337	1861927	2560519	504408	40396	1092537	1013671	3425280	3526829	42997	142500	412933	732412	122901	161132	2636044	9690.6	194785	135774	36349	85588	9721	8128.5	2103.3	3412718	23117	21688	677885	9853.8	1482.9	22833	98589	866770	579077	17567	39508	344702	13072	23263	3979.7
Baboon32	2 yr HFHC	M	88188	401348	1842206	43642	8937453	1978733	1131863	1074193	659632	913788	79356	26794	519653	1840766	2685492	1690805	44291	1433344	124985	468763	49244	101060	494754	47004	17259	87033	16211	962199	9228.7	26763	10926	1206257	49107	14135	319929	8665.9	863.8	21797	23087	445298	5310.5	411231	37783	1085535	3165.4	20619	18654
Baboon33	2 yr HFHC	M	1014922	40613	576118	28243	6640506	877447	733718	385371	492854	9061.7	339810	44132	408840	1024824	220528	1264715	38762	308299	113717	6461.3	36728	191751	371679	21917	52256	76568	2365.9	193079	23326	4908.2	77362	522307	20931	70827	201274	3232.3	7338.2	69282	1745.8	423578	51581	3600.1	50935	722987	819457	16956	25352
Baboon34	2 yr HFHC	M	646907	2709425	215475	63254	9362288	4429770	475262	487882	1132202	804588	86757	23627	159314	396821	1307787	2421471	49977	534435	114308	252336	38180	247641	2399084	81353	51018	17355	1221128	1149037	23087	19523	1575.8	815191	81919	3548.8	1107516	14791	2085	79580	46678	469598	2503	3527.7	1302456	621819	5825.5	17972	11364
Baboon35	2 yr HFHC	M	661559	32832	1698167	66548	9368965	1546326	1153415	1147373	735471	1044788	146977	24398	566634	1302937	625088	1698654	51438	622768	75386	1139627	52958	495298	453928	4924.8	211078	95749	12085	841090	107903	56954	12024	2746258	109350	8599.3	354379	10942	1658.3	3845	6159	458870	29447	8026.1	35836	76234	531538	20332	25379
Baboon36	2 yr HFHC	M	3417683	1918385	208822	68151	4694643	2293898	116662	123604	989157	331784	509596	14292	5854.9	1049722	660171	1465548	29338	859809	252491	9653.5	35309	8106	1172872	566.49	14759	60668	7246.4	655237	1919.4	1626	31990	594114	39617	501787	420965	8391.1	2478.4	16106	52761	319772	29803	6701.2	131520	39184	1696.6	5931.6	2520.2
Baboon37	2 yr HFHC	M	8002166	5164000	464357	45957	36521364	7870284	136190	963926	980718	1159237	137343	22285	97646	4883633	364581	2373276	3945.7	29603	364295	25897	133410	11059	4284949	9744.3	32623	22501	282322	417588	24696	7306.8	19434485	1788119	364504	2730.1	281261	8528.5	2689.8	22008	34190	412919	856.17	7391.7	63066	439026	96546	15880	11364
Baboon38	2 yr HFHC	M	216782	3333874	424039	121923	24428735	5741467	470121	542712	1201781	1335594	197889	24168	97109	528540	2882666	966300	42908	90186	330813	5971.5	43130	12460	3264497	20457	81576	92452	3124.4	167136	18582	4737.7	26320	1066123	15558	774.72	801859	17999	39267	5682.3	25594	627002	1210.4	3202.4	259446	590.3	11388	8580.3	17342
Baboon39	2 yr HFHC	M	337311	4496899	180353	17113	33872714	2953038	145604	546905	749403	358491	107480	41188	45620	277594	345963	1924665	45349	137323	160037	391510	20182	336743	1742432	7609.7	42476	67740	5652.7	211445	74701	43014	385988	488715	93122	31782	441716	1669307	2599.6	6757.7	25594	453044	458.85	4952.85	72074	85620	23416	10512	41630
Baboon40	2 yr HFHC	M	6768377	6589952	273943	70423	28109826	3782344	831032	268389	1060339	830177	74697	13286	133085	1916617	461569	1947489	42035	261706	94710	1026536	124333	193038	1631047	559.12	91964	70856	1468.6	424981	30946	15731	449.31	5318343	6451.9	13369	99338	3910.2	1830.9	16517	414669	161611	406.16	24006	48998	176364	194309	15880	10336
Baboon41	2 yr HFHC	M	685342	4435310	798664	26554	4271359	4448588	317127	823609	1494384	994178	475001	14343	119675	2027791	1237251	3001621	59072	299599	85346	6011.1	57739	1154794	2105161	10040	76159	102108	17438	1478984	9167.3	339.42	2122.5	1306506	15692	18278	358922	31126	7284.8	5121.1	48530	590803	326772	3910	43648	202395	41504	16609	3829.1
Baboon42	2 yr HFHC	M	298427	27999	682335	42201	4815924	1449358	1161720	406383	474782	609229	70485	73238	467048	924693	440760	1054548	32162	393448	95142	107387	31762	295033	389333	64015	27297	60887	1234389	570892	23617	2712.2	3229.3	608066	43966	13098	21132	7006.7	4237.3	8502.9	18628	212196	11854	1250.2	44513	313245	1008.4	14918	27837
Baboon43	2 yr HFHC	M	29015	216576	917656	23661	3529732	1632422	1472403	369583	424335	317116	109195	25746	353003	894586	294041	1053192	37036	994931	110185	637179	29524	198329	403230	5377.1	17957	81067	2664.5	513762	18121	24295	6179.5	378577	73873	2989.3	46702	5114.6	1445.4	336.61	19161	232137	1903.2	4071.7	50960	150692	613395	6856.4	17946
Baboon44	2 yr HFHC	M	1229634	3085112	109574	39963	5890651	2433934	185915	240089	804186	7103.9	177734	39343	92058	778394	188976	1928327	37432	859454	62228	75387	24733	198959	1493042	46144	20234	72739	4119.4	1132334	57830	16466	15916	1929916	18361	14318	701815	11370	2400.9	60245	53876	488446	548.71	2031.6	79396	7001.8	412476	11720	4703.2
Baboon45	2 yr HFHC	M	275079	2627585	636135	79210	9801044	2475036	1350709	653477	1308093	196219	387423	230599	129877	485841	1077424	2506607	50739	244104	133856	283873	44302	128031	1532497	36626	224282	80463	8351.4	564964	133001	5757.7	20221	9306569	30000	6175.9	1226959	2557.8	3974.2	57549	23978	541694	2882.7	18000	57142	49503	20394	16045	14496
Baboon46	2 yr HFHC	M	1661248	2701823	397064	32000	4724559	3602712	1981579	425177	3313369	882161	191108	40442	676888	266982	1698011	2596729	43072	611769	40420	476029	52308	164893	1803459	1100.8	245424	92058	5223.1	1414669	92223	6538.6	13056	9387585	69376	1478.6	705600	13345	7647.3	31109	55432	483389	41682	21255	8139.6	874914	29977	17414	3454.2
Baboon47	2 yr HFHC	M	3913445	2232952	348455	31285	11283512	3802042	408336	425345	1387816	806894	185419	40996	186210	283855	359895	3224501	46859	599361	152501	2280.6	55403	636777	1741549	1942.2	268540	21117	3646.6	2924107	35487	8548.8	12707	2760822	68601	1029.4	499543	6215.3	1703.1	92907	59970	591996	6404	5343.8	48998	135102	5857.7	8130.8	2789.2
Baboon48	2 yr HFHC	M	2681250	3744122	2070150	36711	5931545	6424950	545075	2616618	1593443	1645562	191462	77338	61760	586187	2876236	1167098	71334	396511	152501	1249539	116655	176400	3540004	9744.3	45319	129688	35975	496543	6367.5	50231	34927	3674698	8535.5	36950	890451	18323	203325	24063	50835	1150.9	2814	3103.7	43528	122503	6154.9	19972	5233.6
Baboon49	2 yr HFHC	M	569169	58187	582523	22825	14600039	861838	416912	450151	433700	691563	66275	19712	214390	590092	211892	975194	43345	245277	141767	1467	27131	182716	413788	53113	10095	71970	280.21	586030	15141	6970.4	5544997	595787	117211	52240	303975	3590.2	1560.3	110508	16785	331660	40947	963.32	48953	3003	69378	15340	25349
Baboon50	2 yr HFHC	M	965628	4001315	50529	11427	3033715	4577001	140689	273319	2213172	491310	383354	44036	123427	292810	306225	1985465	27162	79703	53690	33671	26994	140694	1236214	28564	15651	60259	31378	968533	21688	4016.2	5306.5	1902240	9005.5	6869.8	415384	7638.1	1532.7	42285	12108	339944	3441	5971.4	49571	5264.9	1616.6	14537	10526
Baboon51	2 yr HFHC	M	220275	214168	656483	79537	21298677	2104220	150318	636977	1075541	907222	341106	43556	528207	1157726	1748511	1497065	44342	202098	631904	427888	51630	76007	438260	69915	59977	93164	6087.9	883089	13177	22726	13125	889098	94004	967267	226720	6561.3	2644.7	18785	2786.3	380871	20582	8486.9	33966	196357	10664	14028	5146
Baboon52	2 yr HFHC	M	464945	3103213	551989	7860.1	3935533	5204292	255634	832776	2578740	805287	118894	29190	358397	1923496	449597	2573841	47174	130026	332802	2303541	46222	199800	2675021	23798	22726	78043	7770.5	1005967	27139	7061.6	46225	4509649	50688	20694	559076	2969.7	1152.9	22101	20929	442146	2451.1	11967	46369	97420	37463	19194	2296.8
Baboon53	2 yr HFHC	M	2045832	3674338	1330839	25591	6676080	5037340	327454	452091	2432386	1088811	385543	88320	60789	371461	2511930	3411788	55522	795056	304470	531884	51842	356327	2324576	21857	11929	25711	7532.1	106785	45005	3815.4	1609.6	1296488	39114	24376	1433027	13593	2100.6	12213	36842	775079	2779.2	4695.7	18773	313780	3373.7	21354	5105.8
Baboon54	2 yr HFHC	M	49057	45424	209141	19687	2630386	1658284	555417	492409	425522	614283	92063	52888	815597	465538	243323	451261	41924	249044	228438	501342	26155	160218	396330	35381	59234	72339	64284	534107	12755	81285	633479	704478	74458	6049.6	339513	9449.2	17390	10214	20234	335579	14424	5990.5	46065	123901	705946	12168	16723
Baboon55	2 yr HFHC	M	4270207	2985944	394655	35333	24639897	3060883	143788	768648	1464379	581437	89571	20079	52171	872597	581573	2171384	30948	411532	81814	135794	28662	4422.5	1381726	34185	2667.5	66677	3116.8	1039.8	23460	2598.7	628.22	4787983	30868	37550	145463	12118	3500.3	545.01	36245	399828	11153	1223.5	39189	351962	3801.4	16772	13130
Baboon56	2 yr HFHC	M	3042134	2356842	262036	49997	12615427	3097461	392213	1257358	1474604	737498	214526	286549	524834	1432138	992037	3378772	48496	203550	194367	191495	46336	94593	1945750	20386	209743	102316	2940	2125465	86444	4657.1	745.21	14499294	2649831	3010.7	995262	23259	5351.7	20042	36698	512127	10906	2450.3	34146	626378	44422	22708	5277
Baboon57	2 yr HFHC	M	1922368	728107	937474	255968	7983877	1353289	825050	1180284	1454723	1611765	109332	24042	585488	1944381	919131	1630482	50074	88649	194808	330099	53029	85411	774650	78573	22272	88670	15946	717553	41327	5359.3	4475.7	956009	72999	91289	343180	16343	11148	17824	24525	416299	2906.9	1372.1	36640	861054	50799	11102	26256
Baboon58	2 yr HFHC	M	2188498	3830757	89568	19804	6418492	3758029	400371	316070	1528467	805639	226689	20969	300441	256945	1170240	3124285	46107	532653	120992	174841	48511	6894.8	1715986	861.43	351143	103691	7544.9	36624	22627	10161	34328	1138893	49371	93335	55162	3807.1	1828.7	386.25	45865	487428	439.23	3258.1	7624.4	3242	32006	14922	5555
Baboon59	2 yr HFHC	M	985094	4187400	225427	101941	7735681	5848235	207044	366224	1464724	1312617	297422	62510	166821	1143603	2530821	980484	43251	87677	397675	81666	42434	213286	2761275	27579	25821	94257	6450.8	277014	22936	4849.1	16009	858082	85073	6084.1	491925	11030	1024.1	7890.6	66892	543390	24832	2458	179487	605904	39030	13453	13567
Baboon60	2 yr HFHC	M	447462	3199777	280917	11390	24945813	3626885	164272	1045607	1176115	674134	106730	47549	133148	2078400	913447	2619704	38379	118147	260141	436144	42566	112975	1596108	1885.3	31023	87119	11828	1334597	36005	72785	3900.5	4021458	23923	5944.4	489433	17571	4819.4	32425	9229.4	490180	4275.8	2322.4	66567	125258	927.92	16712	14653
[truncated: 468 more columns]
