# Supplementary material for: Analysis of serum changes in response to a high fat high cholesterol diet challenge reveals metabolic biomarkers of atherosclerosis
Source: PLoS One. 2019 Apr 5;14(4):e0214487. doi: 10.1371/journal.pone.0214487 (PMC6450610; doi:10.1371/journal.pone.0214487)
Supplement: S4 Table — Provided are 1st and 2nd dimension retention times (seconds), similarity matching scores against EI spectral libraries, signal/noise, unique (quantifier) mass, probability, retention time matrix. (XLSX) [file pone.0214487.s007.xlsx]

## Sheet: Supplementary Table S4
Name	1st Dimension RT (s)	2nd Dimension RT (s)	Similarity	Quant S/N	Quant/Unique Masses	Probability	R.T. (s)
1-Hydroxybenzotriazole	725	0.55	954	22.103	221	9470	725 , 0.550
1-Nonadecanamine, N,N-dimethyl-	2020	1.11	915	1030.5	58	2829	2020 , 1.110
1-Pentadecanamine, N,N-dimethyl-	2230	1.14	920	333.95	58	3391	2230 , 1.140
2-Naphthalenesulfonic acid	3455	0.25	963	23.061	207	749	3455 , 0.250
2-Phenylpiperidine-2-acetamide	1210	2.11	985	38.654	84	1310	1210 , 2.110
3,3,5-TRIMETHYLCYCLOHEXANONE	545	1.23	921	1210.8	83	9651	545 , 1.230
3-Aminopropionitrile	485	0.71	915	86.969	171	4037	485 , 0.710
9-OH-Risperidone	525	0.56	904	25.676	207	6366	525 , 0.560
Allopurinol	2750	0.51	938	35.382	137	7828	2750 , 0.510
Amantadine	540	1.05	900	146.23	152	7990	540 , 1.050
Aniline	700	0.46	901	46.069	77	1040	700 , 0.460
Benzene, 1-ethoxy-4-methyl-	610	1.36	900	269.07	107	7344	610 , 1.360
Benzoic acid, 4-ethoxy-, ethyl ester	1290	1.76	948	38192	149	9839	1290 , 1.760
Carbachol	2135	1.14	904	912.23	88	3863	2135 , 1.140
Carbonyl sulfide	2740	1.34	958	74.994	60	8623	2740 , 1.340
Cefazolin	835	0.59	907	29.198	171	8628	835 , 0.590
Cetene	1390	1	942	4027.8	83	2121	1390 , 1.000
Cyclohexanone, 3,3,5-trimethyl-	540	1.24	900	925.64	83	9051	540 , 1.240
Di-n-butyl phthalate	1280	1.91	944	74.87	178	1982	1280 , 1.910
Dodecane, 4,6-dimethyl-	850	0.88	923	35763	71	2729	850 , 0.880
Ethanone, 2,2-dimethoxy-1,2-diphenyl-	1760	2.23	917	690.22	151	8902	1760 , 2.230
ETHYL BENZOATE	740	1.54	951	11480	105	4970	740 , 1.540
Furosemide	2620	1.35	906	52.62	99	6938	2620 , 1.350
Gemfibrozil	1625	1.68	999	83.228	121	446	1625 , 1.680
Methyl formate	2735	1.31	915	51.229	60	8806	2735 , 1.310
Neohesperidin dihydrochalcone	3370	0.49	949	54.828	137	587	3370 , 0.490
Nickel tetracarbonyl	1945	2.93	999	16.278	44	2797	1945 , 2.930
N-Methylalanine	790	0.6	923	36.373	171	1178	790 , 0.600
NONANAL	635	1.16	917	82.399	82	4584	635 , 1.160
Nonane, 4-ethyl-5-methyl-	605	0.81	903	5003.9	84	2228	605 , 0.810
Octane, 2,3,6,7-tetramethyl-	545	0.78	902	3621.2	71	2863	545 , 0.780
P-CRESYL ETHYL ETHER	620	1.33	905	589.49	107	5739	620 , 1.330
P-CRESYL FORMATE	620	1.33	909	716.21	107	4376	620 , 1.330
Phthalic anhydride	2610	2.04	927	47.205	149	3508	2610 , 2.040
p-Toluenesulfonamide	565	1.15	914	41.583	119	2494	565 , 1.150
TERT-BUTYLAMINE	2230	1.15	925	217.05	58	2209	2230 , 1.150
Tramadol	835	0.58	940	26.499	171	401	835 , 0.580
Trimethylsulfonium	785	0.45	917	41.31	77	2200	785 , 0.450
