# Supplementary material for: Analysis of serum changes in response to a high fat high cholesterol diet challenge reveals metabolic biomarkers of atherosclerosis
Source: PLoS One. 2019 Apr 5;14(4):e0214487. doi: 10.1371/journal.pone.0214487 (PMC6450610; doi:10.1371/journal.pone.0214487)
Supplement: S5 Table — P-values reported are nominal (P, <0.05). (XLSX) [file pone.0214487.s008.xlsx]

## Sheet: Sheet1
Names	P-val (Diet Differences)	FC (HFHC/Chow)	P-val (Sex Differences)	FC (Male/Female)
11-Methyldodecanol	0.466926	0.9	0.000609136	1
BENZOIC ACID	0.463114	0.5	0.00195405	0.4
1-Decylamine	0.176719	1.3	0.00220422	3.2
3-Octanol, 3,7-dimethyl-	0.589698	1.3	0.0025192	0.4
METHOXYCITRONELLAL	0.636802	1	0.00263688	0.7
Decanedioic acid, bis(tert-butyldimethylsilyl) ester	0.0075632	0.5	0.00355813	1.9
(S)-(+)-Citramailc acid	0.617946	1.3	0.00465248	2.4
Butanoic acid, 2-oxo-, trimethylsilyl ester	0.478837	3.8	0.00594192	4.6
L-Tyrosine, N,O-bis(tert-butyldimethylsilyl)-, tert-butyldimethylsilyl ester	0.392626	1.2	0.00602541	2
Isobutyrate	0.713674	1	0.00686122	0.7
Decane, 2,3,5,8-tetramethyl-	0.0654565	0.7	0.00743007	1.9
2-Oxoglutarate	0.323156	3.4	0.00790282	3.9
Glycine, N-(tert-butyldimethylsilyl)-, tert-butyldimethylsilyl ester	0.453961	1	0.0127184	1.3
Butanoic acid, 2-oxo-, trimethylsilyl ester	0.601077	0.7	0.0167633	2.8
4-Methoxy-7-methylindan-1-one	0.579945	1	0.0180952	2.3
Perindoprilate	0.0707292	1.4	0.0197246	0.6
Methoxyfenozide	0.330212	1.1	0.0253406	1.2
Tris(trimethylsilyl)carbamate	0.526061	1	0.0259497	1.4
DL-3-Phenyllactic acid	0.0371451	0.3	0.0268963	2.7
Tetradecane, 1-iodo-	0.601122	0.8	0.0278526	1.5
N-Phenylacetyl-L-prolylglycine ethyl ester	0.793745	0.9	0.0329991	0.6
Glycolate	0.409107	1.7	0.0352709	1
Diethyl-phthalate	0.390307	1.4	0.0357125	2.1
Propylthiouracil	0.285512	0.6	0.03809	0.7
Hexanoic acid, trimethylsilyl ester	0.751461	1.3	0.0395352	1.9
Mebeverine	0.582016	1	0.0397116	0.7
Aesculetin	0.0215305	1.3	0.039791	0.8
1-Decanol, 2-octyl-	0.832608	1.1	0.0435757	1.3
N-Difluorophosphoxy-O-trimethylsilylhydroxylamine	0.482747	0.9	0.0444437	3.3
Benzoylformate	0.385031	0.9	0.0449697	1.6
Cetene	0.482862	1	0.0449922	0.8
Phosphoric acid, tris(tert-butyldimethylsilyl) ester	0.578027	1.1	0.0460519	1.2
Phthalic anhydride	0.369703	1.4	0.0465283	0.7
Ethanol, 2-[(trimethylsilyl)oxy]-	0.119543	1.3	0.0499937	0.5
1-Iodo-2-methylundecane	0.291711	1	0.0500695	0.5
Nonanoic acid, tert-butyldimethylsilyl ester	0.405344	1	0.0516969	1.4
Cyclopentane, 1-pentyl-2-propyl-	0.683816	0.9	0.05391	1.5
Pyrimidinol	0.764774	1	0.0576627	0.6
4-Methylvaleric acid, trimethylsilyl ester	0.396971	0.8	0.0597647	0.6
Phthalic anhydride	0.816178	0.9	0.0604876	1.1
Dodecane, 2,6,10-trimethyl-	0.559111	1.3	0.0635418	1.3
Sulfurous acid, 2-ethylhexyl undecyl ester	0.0216022	0.5	0.0648369	0.5
3,6-Bis(trimethylsilyl)-1,4-cyclohexadiene	0.974742	1.6	0.0654743	0.5
Mercaptoacetic acid, bis(trimethylsilyl)-	0.113571	1.1	0.0678324	0.4
Pentanoic acid, 2-oxo-, trimethylsilyl ester	0.0267837	0.2	0.0681201	0.2
663, L-ASCORBIC ACID	0.463771	1.1	0.0693163	1.2
BENZOIC ACID	0.514485	0.9	0.0711141	0.7
Tetradecane, 1-iodo-	0.910158	0.8	0.0740058	1.2
Allyl isothiocyanate	0.161052	1.3	0.0753571	1.4
Butanedioic acid, 2-[(tert-butyldimethylsilyl)oxy]-, bis(tert-butyldimethylsilyl) ester	0.366856	0.2	0.0775467	6.7
Cyclopentane, hexyl-	0.0105733	0.8	0.0787135	1.2
3,3-Dichloropropyne	0.515122	0.7	0.0796547	0.8
3,12-Dioxa-2,13-disilatetradecane, 2,2,13,13-tetramethyl-	0.413307	0.8	0.0815611	0.6
675, Dihydrouracil	0.975498	1	0.0874995	0.3
PROPYL PROPIONATE	0.280417	1	0.094579	1.1
4,6-Heptadiyn-3-one	0.86535	1.2	0.0975636	1.5
Methyl (Z)-dec-2-en-4,6-diynoate	0.147418	1.3	0.0977998	0.7
Cetirizine N-Oxide	0.312502	1.2	0.0981532	1.1
Umbelliferone	0.0954029	1.7	0.0982617	0.8
N-Phenylacetyl-L-prolylglycine ethyl ester	0.847011	1.1	0.098415	0.3
Cyclopentane, 1-butyl-2-ethyl-	0.00853529	1.4	0.0996896	1.3
2,2,4,4,6,8,8-HEPTAMETHYLNONANE	0.0475406	1.3	0.102444	0.7
4-Ethoxybenzoyl chloride	0.459427	1	0.103274	1.2
1,4-Cyclohexadiene, 1,3,6-tris(trimethylsilyl)-	0.729339	1.2	0.105037	1
Pentamidine	0.0993627	0.8	0.105653	0.8
hexacosane	0.20994	0.8	0.107324	0.9
6-tert-Butyl-4-methylcoumarin	0.520865	0.8	0.109781	0.7
Hexestrol	0.276682	1.3	0.120055	1.5
tert-Butyldimethylsilyl 2-(2-(2-ethoxyethoxy)ethoxy)acetate	0.909537	1.1	0.123168	1.4
á-Vatirenene	0.770566	1.2	0.127419	1.1
Heptanedioic acid, bis(tert-butyldimethylsilyl) ester	0.0949626	0.7	0.128804	1
1,2-Ethanediol, monoformate	0.577719	1.1	0.130387	1.1
DOCOSANE	0.751989	1	0.131314	0.9
13,13-Dimethyl-3,6,9-trioxa-13-silatetradecan-1-ol	0.427593	1.1	0.133397	1.4
1-Decylamine	0.969268	0.9	0.134506	0.8
Coumarin	0.0458686	1	0.141144	0.7
Hydroquinidine	0.256814	0.9	0.142918	1.1
Dimantine	0.471435	1	0.144863	1.2
1,8(2H,5H)-Isoquinolinedione, 6,7-dihydro-3-hydroxy-	0.76948	1	0.146922	1.1
malonic acid	0.172225	1.7	0.148373	1.4
Neohesperidin dihydrochalcone	0.302678	1.1	0.151904	0.8
Pentanoic acid, 2-oxo-, trimethylsilyl ester	0.427768	0.5	0.153499	2.5
3-Octanol, 3,7-dimethyl-	0.901825	0.8	0.154424	0.9
Carbachol	0.739425	0.9	0.154467	0.9
N-Methyl-a-aminoisobutyric acid	0.207649	0.5	0.154788	2.1
1,4-Cyclohexadiene, 3,3,6,6-tetraethyl-	0.13896	1.1	0.158997	1.1
Bis(2-chloroethyl) ether	0.262284	3.1	0.160571	0.5
3-Heptene, 2,2,3,5,6-pentamethyl-	0.124444	1.9	0.160588	0.9
Ethanone, 1-[2,3-dihydro-2,3-dihydroxy-2-(1-methylethenyl)-5-benzofuranyl]-	0.468579	1	0.166601	1.1
Tris(trimethylsilyl)carbamate	0.318661	1.1	0.167205	1.1
Pentadecane	0.642515	0.8	0.170491	1.8
Trimethylsilyl 2-(2-methoxyethoxy)acetate	0.558143	0.4	0.173798	1.6
2-Oxo-3-phenylpropanoic acid (Mixture oxo and keto)	0.0419791	0.5	0.175834	0.6
Glycine, N-formyl-, trimethylsilyl ester	0.000449256	0.5	0.177319	1.6
Cyclooctane, (1-methylpropyl)-	0.0610565	1.1	0.179849	0.9
Cyclopropene	0.282299	0.5	0.181687	1.8
Gly	0.597628	1	0.18318	1.1
N-OCTADECANE	0.113385	0.7	0.184851	1.3
2-METHOXYETHANOL	0.809613	1.5	0.187738	1.6
Trimethylsilyl trifluoroacetate	0.134969	1.5	0.190722	1.3
Allyl isothiocyanate	0.257302	1	0.196673	1.1
Propionate	0.032156	1.3	0.197	1
b-Hydroxypropionate	0.672369	1.2	0.197271	0.6
675, Dihydrouracil	0.215945	0.9	0.197363	0.9
Mono-TMS of (pyridoxine-H2O)	0.186318	0.9	0.198031	0.9
1H-Inden-1-one, 5-(1,1-dimethylethyl)-2,3-dihydro-3,3-dimethyl-	0.0477281	1.2	0.198824	1.1
Dodecane, 1-iodo-	0.635316	1.3	0.200015	1.9
Undecane	0.746456	1.2	0.200016	0.9
á-Hydroxypyruvic acid, trimethylsilyl ether, trimethylsilyl ester	0.657326	0.1	0.201667	1.4
1-Nonene, 4,6,8-trimethyl-	0.156109	0.8	0.206382	1.1
Sulfurous acid, octadecyl pentyl ester	0.471596	0.9	0.206643	0.9
Isoproturon	0.41033	1.7	0.207506	0.8
1-Propene-1-thiol	0.673028	1.1	0.21394	0.6
Aesculetin	0.383129	0.6	0.214585	1.2
Acetic acid, 10-dimethoxymethyl-13-methyl-3-oxo-4,5,6,7,8,9,10,11,12,13,14,15,16,17-tetradecahydro-3H-cyclopenta[a]phenanthren-17-yl (ester)	0.494993	1.1	0.216735	1.3
1-Butanamine	0.886393	1	0.216987	0.8
Cyclooctane, 1,4-dimethyl-, trans-	0.6866	1.1	0.219343	1.7
Tetradecane	0.603336	0.9	0.219933	1.4
1-Methylnicotinamide	0.528422	0.6	0.22671	0.5
Dodecane, 2,6,11-trimethyl-	0.965883	0.8	0.228768	0.9
Propane, 1,2,3-tris[(tert-butyldimethylsilyl)oxy]-	0.706128	1	0.23551	0.8
Bis(dimethyl-t-butylsilyl) maleate	0.853621	0.9	0.238536	1
D-Ala	0.887199	0.7	0.240947	0.6
Disulfide, di-tert-dodecyl	0.379461	0.9	0.242238	1.1
Butyric acid, 4-methoxy-, trimethylsilyl ester	0.0186102	0.3	0.243109	1.6
Oxalic acid	0.88261	0.6	0.243492	0.5
Octadecane, 1-iodo-	0.579026	0.8	0.24572	0.8
Hexadecanoic acid, trimethylsilyl ester	0.51706	1	0.246035	0.9
(ñ)-3-Methyl-2-oxovaleric acid, trimethylsilyl ester	0.578946	1	0.247318	1.3
ETHYL BENZOATE	0.0566658	1.1	0.247872	1.1
N-trimethylsilylaziridine	0.944428	1.1	0.248305	0.8
1-(2-Ethyl-[1,3]dithian-2-yl)-3-methyl-butan-1-ol	0.946741	1.1	0.24965	0.6
Benzenepropanoic acid, tert-butyldimethylsilyl ester	0.742891	6	0.256189	0.3
TRIETHYLENE GLYCOL DIACETATE	0.68865	1	0.257723	0.7
1-Methylnicotinamide	0.962209	1.5	0.260437	0.4
Lactic acid ditbdms	0.564556	0.9	0.264062	0.9
726, PENTACOSANE	0.200647	0.7	0.264678	1.4
D-Ala	0.570569	0.9	0.270944	1.1
Carbon dioxide	0.59316	1	0.270945	1.1
Methylmalonate	0.456381	2.1	0.272895	1.2
11-Methyldodecanol	0.123817	1.1	0.275606	0.9
L-Asparagine, N,N2-bis(tert-butyldimethylsilyl)-, tert-butyldimethylsilyl ester	0.263751	0.9	0.276277	1.4
Succinate	0.418842	1	0.278983	1.2
Norlidocaine	0.889302	1	0.28121	0.9
Tridecane, 2-methyl-	0.0161846	1.5	0.290439	0.9
N-Methyl-a-aminoisobutyric acid	0.367946	1.3	0.290903	1.3
1,3-DIAMINOPROPANE	0.247289	0.3	0.292237	1
Norlidocaine	0.369647	0.9	0.294464	0.9
Hexestrol	0.437431	0.9	0.297467	0.9
1,3-Dimethyladamantan-5-carboxylic acid, trimethylsilyl ester	0.344947	0.8	0.299101	0.9
1-TETRADECENE	0.949253	1.1	0.299661	1.2
1-Docosanol, trimethylsilyl ether	0.480862	1	0.302768	1.1
Cyclohexane, 1,3,5-trimethyl-2-octadecyl-	0.743387	1.1	0.30451	1.2
Glyoxylate	0.608476	1	0.305102	1.3
Propyne	0.818169	1.1	0.305764	1.1
Pyrimidinol	0.152677	0.8	0.306388	0.8
(ñ)-3-Methyl-2-oxovaleric acid, trimethylsilyl ester	0.735594	2.9	0.307408	5.4
Decanal, O-methyloxime	0.808032	1	0.308325	1.1
Glyoxylic acid	0.0332338	0.5	0.310599	1.2
L-Asparagine, N,N2-bis(tert-butyldimethylsilyl)-, tert-butyldimethylsilyl ester	0.832097	1.5	0.315682	1.8
2-[(Trimethylsilyl)oxy]propan-1-ol	0.272642	0.9	0.316899	1.2
1H-Inden-1-one, 5-(1,1-dimethylethyl)-2,3-dihydro-3,3-dimethyl-	0.0996334	1.2	0.318269	1.2
3-Ethyl-7-hydroxyphthalide	0.618114	1.1	0.323717	1.1
Benzenepropanoic acid, tert-butyldimethylsilyl ester	0.641907	1.3	0.326757	1.1
Oxalic acid	0.777382	0.7	0.330014	0.7
Benzoic acid, 4-ethoxy-, ethyl ester	0.531897	1	0.330615	1.1
4-(Trimethylsilyoxy)-3-penten-2-one	0.273913	0.8	0.334007	1.2
Ribitol, 1,2,3,4,5-pentakis-O-(trimethylsilyl)-	0.165754	1.2	0.334442	0.6
N-OCTADECANE	0.333667	0.9	0.336184	0.8
Eicosanenitrile	0.426045	1.1	0.336882	0.9
4,6-Bis(4-ethoxybenzylthio)-5-nitropyrimidine	0.39476	1.1	0.338773	0.8
Argon	0.534046	0.8	0.338777	0.9
undecanol (n-)	0.769645	1	0.339313	1.4
17-Pentatriacontene	0.52931	1	0.339721	0.8
4-Hydroxy-3-methoxymandelate	0.813824	1	0.343005	0.7
Butanedioic acid, 2-[(tert-butyldimethylsilyl)oxy]-, bis(tert-butyldimethylsilyl) ester	0.0331283	0.7	0.343172	0.9
Sarcosine	0.570295	0.7	0.346932	1.4
Diltiazem	0.529652	1	0.352713	1.2
Arsenous acid, tris(trimethylsilyl) ester	0.932739	0.7	0.352891	1.2
3-Decene, 2,2-dimethyl-, (E)-	0.154196	0.7	0.353823	0.9
Carbon dioxide	0.140831	0.7	0.354195	1.4
L-Glutamic acid, N-(tert-butyldimethylsilyl)-, bis(tert-butyldimethylsilyl) ester	0.646291	0.9	0.359024	1.1
aniline	0.10546	2.3	0.359535	0.8
1,3-Benzodioxole-5-carboxylic acid, tert-butyldimethylsilyl ester	0.553339	1	0.360085	1.1
Propanoic acid, 2-oxo-, trimethylsilyl ester	0.616768	0.6	0.36235	0.8
4-Dodecanol	0.866517	1.5	0.3648	0.8
2,4-DIMETHYLCYCLOPENTANONE	0.293616	1	0.367517	0.9
Glycine	0.906665	1	0.370305	0.5
Mercaptoacetic acid, bis(trimethylsilyl)-	0.351996	1.2	0.373582	0.8
TRANS-DECALIN	0.177391	0.6	0.377884	0.5
Pentadecane	0.766059	1.5	0.38174	0.5
2-Methyl-4-pentenoic acid, trimethylsilyl ester	0.302933	0.8	0.383847	1.1
1-Butene, 3,3-bis[[(tert-butyldimethylsilyl)oxy]methyl]-4-[(2-methoxyethoxy)methoxy]-	0.428627	1.3	0.386845	1.3
Propionic acid	0.671037	0.8	0.388457	1.9
Tyramine	0.85321	0.8	0.389657	1
L-Aspartic acid, N-(tert-butyldimethylsilyl)-, bis(tert-butyldimethylsilyl) ester	0.0146285	0.6	0.391265	1.3
Mebeverine	0.815954	0.8	0.391479	0.5
Methoxyfenozide	0.877295	1.8	0.401871	0.5
Tris(trimethylsilyl)borate	0.505784	1.3	0.405559	1.8
Pyridaphenthion	0.800015	1	0.406271	1.3
Triethylene glycol di(2-ethylhexoate)	0.0241952	1.2	0.407004	1.1
DL-Glyceraldehyde, bis(tert-butyldimethylsilyl) ether	0.320766	1.1	0.411145	1
Benzyl alcohol	0.807153	0.9	0.411352	1.1
3-Ethyl-7-hydroxyphthalide	0.585761	1	0.412137	1
Butanoic acid, 3-methyl-2-oxo-, trimethylsilyl ester	0.582094	0.5	0.415494	2
2-[2-[2-Methoxyethoxy]ethoxy-1,3-dioxalane	0.347707	1	0.415756	0.9
Glycine	0.125327	1.6	0.421201	0.9
Butanoic acid, trimethylsilyl ester	0.479447	1	0.424383	1
Benzoic acid, 4-ethoxy-, ethyl ester	0.175277	0.9	0.426758	1
Acetylsalicylic acid	0.26268	1.5	0.427119	1.4
Mefexamide	0.644851	1	0.432122	1.1
2-Ketohexanoic acid, trimethylsilyl ester	0.0487287	10	0.438133	6.5
2,4,6,8-Tetramethyl-1-undecene	0.388599	1	0.438891	1
Tyramine	0.473656	3.5	0.439823	1.3
4-Hydroxyphenylpyruvic acid	0.0929898	1.1	0.444048	1.2
Diethyl-phthalate	0.727803	1.1	0.44681	0.9
Undecane, 3,8-dimethyl-	0.152779	1.3	0.447778	1.1
L-Threonine, N,O-bis(tert-butyldimethylsilyl)-, tert-butyldimethylsilyl ester	0.799885	1.2	0.448229	1.1
1-(2-Methoxyethoxy)-2-methyl-2-propanol, trimethylsilyl ether	0.919073	1	0.449117	1
Bis(dimethyl-t-butylsilyl) maleate	0.657813	0.4	0.457941	1.3
552, OXALIC ACID	0.26684	1.2	0.458992	1
1-Octanol, 2-nitro-	0.461778	0.9	0.46262	0.9
Cyclohexane, 1-ethyl-1,3-dimethyl-, trans-	0.232573	1.3	0.469453	1.1
1,3-Benzodioxole-5-carboxylic acid, tert-butyldimethylsilyl ester	0.0195085	0.8	0.470258	0.9
hexacosane	0.97367	1.5	0.470634	0.9
3a,7-Methano-3aH-cyclopentacyclooctene, 1,4,5,6,7,8,9,9a-octahydro-1,1,7-trimethyl-, [3aR-(3aà,7à,9aá)]-	0.135854	1.6	0.479395	0.9
Methyl propenyl ketone	0.396053	18.4	0.482469	13.2
Ethanedioic acid, bis(trimethylsilyl) ester	0.952752	1.1	0.486998	1.3
Hexadecanoic acid, tert-butyldimethylsilyl ester	0.165948	1.3	0.488597	1
Disulfide, di-tert-dodecyl	0.950079	1	0.491504	1.1
Oxalic acid, mono-{5-[(2-bromophenyl)(2,2-dimethylpropionyloxy)methyl]-7,8-dihydro-5H-[1,3]dioxolo[4,5-g]isoquinolin-6-yl} ester	0.993474	1.1	0.491604	1.1
2-[2-[2-Methoxyethoxy]ethoxy-1,3-dioxalane	0.856876	1.3	0.492465	0.8
Dodecanal, O-methyloxime	0.933709	1.3	0.494701	1.2
1,4-Cyclohexadiene, 3,3,6,6-tetraethyl-	0.57039	0.9	0.495859	1
1-(3-Isopropyl-4-methyl-pent-3-en-1-ynyl)-1-methyl-cyclopropane	0.887383	0.9	0.496513	1
1-(4-Ethoxyphenyl)acetone	0.25666	1.3	0.497192	0.6
2-METHOXYETHANOL	0.208867	0.6	0.498168	1
Bis(dimethyl-t-butylsilyl) adipate	0.387144	0.9	0.502279	1.1
1-Decanol, 2-hexyl-	0.656106	1	0.504772	0.9
Glyoxylate	0.928283	0.6	0.508447	1.6
BUTYL PROPIONATE	0.778673	1.4	0.512525	0.8
Methylmalonate	0.601738	0.8	0.514005	0.5
tert-Butyldimethylsilyl acetate	0.370292	0.8	0.514225	0.6
Isobutylamine	0.680445	2.8	0.514688	1
1-Docosene	0.103654	0.9	0.517553	0.9
1-Propene-1-thiol	0.100246	0.9	0.519633	1.1
propanoic acid, 2-methyl-, 1-(1,1-dimethylethyl)-2-methyl-1,3-propanediyl ester	0.181271	0.8	0.521599	0.8
1,4-BUTANEDIAMINE	0.705633	1.8	0.523012	1.8
3-Heptene, 2,2,3,5,6-pentamethyl-	0.81454	0.8	0.523428	1.2
Octadecane, 1-iodo-	0.991453	0.7	0.524032	0.8
17-Pentatriacontene	0.515181	1	0.526136	1.2
4-Octene, 2,3,6-trimethyl-	0.854334	0.8	0.528322	1
Propanedioic acid, bis(trimethylsilyl) ester	0.345384	1.2	0.530122	0.9
propanoic acid, 2-methyl-, 1-(1,1-dimethylethyl)-2-methyl-1,3-propanediyl ester	0.110767	0.8	0.530137	0.8
Dodecane, 2,7,10-trimethyl-	0.313048	1	0.534235	1.1
Decanoic acid, tert-butyldimethylsilyl ester	0.568102	1	0.536333	1.1
4-Ethoxybenzhydrazide	0.527393	1.1	0.53822	1.1
Benzyl alcohol	0.55444	0.8	0.541343	1.2
2-Propen-1-ol, 1-[(1,1-dimethylethyl)dimethylsilyl]-	0.36382	0.6	0.544522	0.5
Nickel tetracarbonyl	0.289903	0.8	0.544969	0.9
Megastigma-4,6(E),8(Z)-triene	0.435774	1	0.545744	1
Octanoic acid, trimethylsilyl ester	0.0722664	0.9	0.546552	1.7
tert-Butyldimethylsilyl 2-(2-ethoxyethoxy)acetate	0.356057	0.8	0.546972	1.2
1,2-Ethanediol, monoformate	0.125246	0.9	0.548586	1.2
Nonanal dimethyl acetal	0.236585	0.7	0.550109	1.4
Ethyne, fluoro-	0.173234	0.4	0.552585	1
1-Butanamine	0.925387	1.3	0.553359	0.9
Nonanedioic acid, bis(tert-butyldimethylsilyl) ester	0.0304758	1.6	0.559128	0.6
Cyclopentane, hexyl-	0.501174	1.2	0.560149	1
TRANS-DECALIN	0.673773	0.7	0.560875	1.9
Spironolactone	0.375559	1.4	0.562425	1.2
Benzenebutanoic acid, 4-methoxy-3-methyl-ç-oxo-	0.0611422	1.1	0.564104	1.1
Salicylic acid	0.650661	1.2	0.564713	0.7
Acetic acid, [(tert-butyldimethylsilyl)oxy]-, tert-butyldimethylsilyl ester	0.553544	1	0.56491	1.1
1-Decanol, 2-hexyl-	0.669707	1	0.566786	0.9
Glyoxylic acid	0.36244	2	0.567119	1.4
Ethanedioic acid, bis(trimethylsilyl) ester	0.93133	1	0.568123	0.8
Cyclopropene	0.203462	0.9	0.568184	1.1
Glycolate	0.270718	1.3	0.568863	1.2
Ethanone, 1-[2,3-dihydro-2,3-dihydroxy-2-(1-methylethenyl)-5-benzofuranyl]-	0.479206	1	0.569426	1
4-Octene, 2,3,6-trimethyl-	0.608294	0.7	0.569609	0.8
1-Decanol, 2-octyl-	0.914027	1	0.574769	1.2
4,5,6,7-Tetramethylphthalide	0.437424	1	0.578271	1
o-n-Butylhydroxylamine	0.521166	0.8	0.578496	0.9
4,6-Bis(4-ethoxybenzylthio)-5-nitropyrimidine	0.124912	1.4	0.57856	1
2-Ketoisocaproic acid, trimethylsilyl ester	0.10128	1.5	0.579128	1.2
Octanal, 7-methoxy-3,7-dimethyl-	0.956703	1.1	0.579292	0.7
4-Methylcatechol	0.488802	0.4	0.579641	2.9
Cholesterol, tert-butyldimethylsilyl ether	0.0269404	1.7	0.583903	1.1
4-Methoxy-7-methylindan-1-one	0.942936	0.9	0.586156	0.9
Cyclooctane, 1,4-dimethyl-, trans-	0.916458	1	0.586764	1.1
Propane	0.984207	0.8	0.593581	0.4
Butanoic acid, 2-(methoxyimino)-3-methyl-, trimethylsilyl ester	0.549446	0.8	0.594064	1.2
3-Cresotinic acid	0.402586	1.1	0.595776	0.8
Trimethylsulfonium	0.3287	0.2	0.596311	0.2
BIS(TERT-BUTYLDIMETHYLSILYL) ETHER	0.401938	0.8	0.596567	1.1
METHYL FORMATE	0.358187	0.5	0.596782	0.8
Allopurinol	0.522468	1.2	0.597679	0.8
Linolenic acid	0.848884	1	0.597788	0.9
10-METHYL-1-DODECANOL	0.771124	1.2	0.598226	0.9
Benzeneethanamine, N-[(pentafluorophenyl)methylene]-á,4-bis[(trimethylsilyl)oxy]-	0.460267	0.8	0.600453	0.9
Phenol, 4-cyclohexyl-	0.298655	0.8	0.601137	0.8
Trimethylsulfonium	0.90308	2	0.604343	0.5
Propanoic acid, 2-oxo-, trimethylsilyl ester	0.63213	1.3	0.606755	1.3
1,3-Butadiyne	0.674219	0.2	0.611457	5.1
1-(t-Butyldimethylsilyl)-4-(2,2-dimethyl-6-methylene-cyclohexyl)-butan-1-one	0.791062	1.1	0.612116	1
Decanal, O-methyloxime	0.518838	1.1	0.612247	1.1
2,2-Dimethyl-3-heptene trans	0.312165	0.4	0.613037	3
1H-Inden-1-one, 7-(1,1-dimethylethyl)-2,3-dihydro-3,3-dimethyl-	0.255095	1.1	0.617231	1
Benzoic acid, 2-[(trimethylsilyl)oxy]-, trimethylsilyl ester	0.942653	0.6	0.618974	0.5
Di-n-butyl phthalate	0.0067387	1.9	0.621277	1.2
3,9-Dioxa-2,10-disilaundecane, 2,2,10,10-tetramethyl-	0.547798	0.5	0.623464	2.3
3-Dodecanol, 3,7,11-trimethyl-	0.309905	1.1	0.629442	1.1
Propyne	0.0594661	1.1	0.630756	1
Methyl cis-2-trimethylsilyl-cyclopropane-1-carboxylate	0.563264	1	0.631952	1.1
Acetylsalicylic acid	0.335195	1.2	0.635097	1
Glycolic acid	0.0647744	1.9	0.636941	0.3
CIS-DECALIN	0.363827	1.2	0.639701	1.1
N-Nitrosodimethylamine (NDMA)	0.748969	1.1	0.641289	0.1
Neoisolongifolene, 8-bromo-	0.626294	1	0.643968	1
4-Ethoxybenzhydrazide	0.0553818	1.4	0.644643	1
Neohesperidin dihydrochalcone	0.448387	1.1	0.645277	1
1,7-Dimethyl-4-(1-methylethyl)cyclodecane	0.457316	0.6	0.646113	1
3-Cresotinic acid	0.171847	1.2	0.646349	1
Methylmaleic acid, bis(trimethylsilyl) ester	0.639316	0.7	0.647226	1.4
Dodecanoic acid, 2,3-bis(acetyloxy)propyl ester	0.777281	1.5	0.648091	1.2
2-ETHYLHEXANAL ETHYLENE GLYCOL ACETAL	0.227686	1.2	0.649205	0.8
Pyruvate	0.2719	0.5	0.651022	0.4
Hexane, 3,3-dimethyl-	0.570558	0.8	0.653057	0.6
Carbonyl sulfide	0.872123	0.8	0.6585	0.9
N,N'-Dimethylurea, N-(tert-butyldimethylsilyl)-	0.306422	1.1	0.6594	1
TRIMETHYL ORTHOFORMATE	0.489469	0.9	0.66012	0.9
Malonic acid, bis(2-trimethylsilylethyl ester	0.123851	1.2	0.660449	1.3
10-METHYL-1-DODECANOL	0.505723	1	0.661338	0.8
1,3-DIAMINOPROPANE	0.768205	0.8	0.662039	0.9
TRIDECANE	0.632619	1.2	0.662345	1
1,5-Di(trimethylsilyl)pentane	0.657919	0.8	0.662823	0.8
Nitrous oxide	0.269042	0.8	0.665225	0.9
1-Buten-3-yne	0.97995	0.4	0.666512	0.8
Benzoic acid trimethylsilyl ester	0.790509	0.7	0.667063	1.3
Ethylmalonic acid	0.0811161	1	0.6674	0.8
Bis(dimethyl-t-butylsilyl) oxalate	0.388603	1.8	0.66851	1.3
Trimethylsilyl fluoride	0.130501	2.1	0.669681	0.9
Cetirizine N-Oxide	0.293618	1.2	0.673353	1.1
malonic acid	0.324068	0.5	0.674235	0.3
1-Docosene	0.237405	1.1	0.675247	1.1
1-Phenylcyclohexanol	0.432074	0.9	0.675336	1.1
3,12-Dioxa-2,13-disilatetradecane, 2,2,13,13-tetramethyl-	0.232007	0.6	0.677884	1.2
Argon	0.325579	0.8	0.681863	1.3
DL-3-Phenyllactic acid	0.475505	1.1	0.684097	0.9
3-Phenyl-3-pentanol	0.641111	1	0.684125	1.1
7,9-Di-tert-butyl-1-oxaspiro(4,5)deca-6,9-diene-2,8-dione	0.794848	1	0.686076	1.1
4-Hydroxy-3-methoxymandelate	0.945811	1	0.688441	1.2
Oxalic acid, mono-{5-[(2-bromophenyl)(2,2-dimethylpropionyloxy)methyl]-7,8-dihydro-5H-[1,3]dioxolo[4,5-g]isoquinolin-6-yl} ester	0.157963	1.1	0.690949	1
METHYL FORMATE	0.0770437	0.7	0.694698	1.2
Propane, 1,1-dimethoxy-	0.778712	0.9	0.696643	1
4,7,9,9,10,10-Hexamethyl-2,5,8-trioxa-9-silaundecane	0.625983	0.7	0.697155	0.7
Ethylparaben	0.831459	0.9	0.697587	1
CIS-DECALIN	0.781839	0.7	0.697809	0.7
Propane, 2-chloro-2-methyl-	0.466891	1.1	0.698401	0.9
Dimantine	0.669038	1	0.698582	1.1
á-Vatirenene	0.874094	1	0.699069	1
Coumarin	0.505568	1.3	0.701488	1.5
TRIMETHYL ORTHOFORMATE	0.275266	1.9	0.709779	2.5
Decane, 2,3,5,8-tetramethyl-	0.0981571	1.4	0.711265	1
3,6,9-Trioxa-2,10-disilaundecane, 2,2,10,10-tetramethyl-	0.375743	0.4	0.713171	1.9
Propanedioic acid, bis(trimethylsilyl) ester	0.767242	0.8	0.714106	1.3
552, OXALIC ACID	0.612183	3.8	0.71439	1.6
Decane, 2,9-dimethyl-	0.772478	0.9	0.714726	1.1
4,5,6,7-Tetramethylphthalide	0.326532	1.1	0.716298	1
Heptacosane	0.967301	1	0.718916	0.9
2-Methyl-4-pentenoic acid, trimethylsilyl ester	0.163626	1.2	0.719795	1.1
Propanoic acid, 2-methyl-, trimethylsilyl ester	0.916999	0.4	0.729917	0.5
2-Ethyl-3-ketovalerate, bis(trimethylsilyl)	0.856061	0.9	0.734745	0.3
Cyclooctane, 1,4-dimethyl-, cis-	0.441526	0.8	0.7357	0.8
2-Oxo-3-phenylpropanoic acid (Mixture oxo and keto)	0.818725	0.9	0.737534	1.2
Cyclohexane, 1-ethyl-2-propyl-	0.414216	1.2	0.73851	1
tetracosane	0.573721	1.1	0.740961	1
1-Octanol, 2-butyl-	0.467536	0.8	0.742388	0.9
1-(3-Isopropyl-4-methyl-pent-3-en-1-ynyl)-1-methyl-cyclopropane	0.13952	1.2	0.743354	0.8
9-OH-Risperidone	0.833773	3.3	0.743568	0.2
Phenol, 4-cyclohexyl-	0.0582252	2.1	0.750565	1.1
2-Oxoglutarate	0.779042	3.9	0.750695	0.9
Propionate	0.492732	1.8	0.750852	0.5
Gly	0.754353	1	0.752255	1
1-(2-Ethyl-[1,3]dithian-2-yl)-3-methyl-butan-1-ol	0.581362	0.8	0.752718	1
Cyclohexane, 1,3,5-trimethyl-2-octadecyl-	0.49258	0.9	0.754638	0.7
Sydnone, 3-(o-ethoxyphenyl)-	0.618775	1	0.755029	1.1
Tetradecanal, O-methyloxime	0.300825	1.1	0.757757	1
663, L-ASCORBIC ACID	0.559753	0.2	0.759989	6.9
Tris(trimethylsilyl)borate	0.848675	1	0.761588	1
1-Octanol, 2-butyl-	0.93543	1.5	0.762066	0.8
Glycine, trimethylsilyl ester	0.567817	2.2	0.762091	5.8
9-OH-Risperidone	0.381194	1.3	0.764818	0.6
2,2-DIMETHOXYPROPANE	0.168399	1	0.765713	1.1
4-Nonene, 2,3,3-trimethyl-, (Z)-	0.233508	1.2	0.768335	0.9
Monoethyl phthalate	0.0144652	1.8	0.76969	1.1
Propane, 1,1-dimethoxy-	0.769874	1	0.771538	1
Cyclooctane, (1-methylpropyl)-	0.0398617	1.5	0.771651	0.9
Cetene	0.415365	0.9	0.774009	1
4-Nonene, 2,3,3-trimethyl-, (Z)-	0.264036	0.8	0.774215	1
Octadecanoic acid, tert-butyldimethylsilyl ester	0.0606869	1.3	0.779508	1.2
Heptacosane	0.869394	0.9	0.781071	1.1
TRIMETHYL ORTHOACETATE	0.316787	1.2	0.784534	1
Ethanol, 2-(trimethylsilyl)-	0.0207372	2.5	0.78665	1.7
ACETONITRILE	0.489138	0.9	0.786741	1
Sarcosine	0.165813	0.6	0.78726	1
Allopurinol	0.971163	0.7	0.789273	0.4
á-Hydroxypyruvic acid, trimethylsilyl ether, trimethylsilyl ester	0.865754	1.1	0.789731	1.4
tetracosane	0.0761253	0.8	0.792014	1.1
Monoethyl phthalate	0.909644	0.8	0.792689	1.2
Cyclooctane, 1,4-dimethyl-, cis-	0.65254	0.9	0.794223	1
Dodecane, 4,6-dimethyl-	0.748247	1.1	0.795389	1
Pyridaphenthion	0.590434	1.1	0.797369	1.6
726, PENTACOSANE	0.721408	1.1	0.805855	0.7
2-ETHYLHEXANAL ETHYLENE GLYCOL ACETAL	0.458871	0.9	0.808341	1
6-tert-Butyl-4-methylcoumarin	0.799938	0.8	0.809648	0.9
TRIETHYLENE GLYCOL DIACETATE	0.111658	0.9	0.811038	1
1-Nonene, 4,6,8-trimethyl-	0.171928	0.9	0.811354	1.1
Decanedioic acid, bis(tert-butyldimethylsilyl) ester	0.721284	1.3	0.812066	1.2
4-Dodecanol	0.196407	0.7	0.812648	1.7
Isonicotinate hydrazide	0.418211	1.3	0.814774	0.9
4,6-Heptadiyn-3-one	0.864653	1.8	0.815097	1.1
Cyclohexane, 1-ethyl-1,3-dimethyl-, trans-	0.16784	2.1	0.818109	1.8
Etymemazine	0.988645	0.7	0.821116	0.6
N-Nitrosodimethylamine (NDMA)	0.96503	0.8	0.82124	0.6
4-Pentenoic acid, trimethylsilyl ester	0.657272	0.8	0.821999	1.5
Dodecane, 4,6-dimethyl-	0.5874	1	0.822947	1
DOCOSANE	0.755763	1	0.824129	1
3-Butyn-1-ol	0.727762	0.6	0.828602	1.4
N,O-Bis(dimethyl-t-butylsilyl)-l-isoleucine	0.0912697	0.8	0.829749	1
Lactic acid	0.153468	0.7	0.830937	1.2
Methylmalonic acid	0.112614	1.2	0.831333	1.3
Cyclohexane, 1-ethyl-2-propyl-	0.732186	0.9	0.834404	1
Decane, 3,8-dimethyl-	0.543271	0.9	0.834503	1
4-Hydroxyphenylpyruvic acid	0.378467	0.9	0.835186	1.4
Cadmium[ii] bis(dibutyldithiophosphate)	0.109547	1.1	0.837166	1
aniline	0.69349	0.5	0.843228	0.5
Glycolic acid	0.962487	0.8	0.853154	1.6
Propane, 2-methoxy-2-methyl-	0.774357	1.8	0.853787	1.5
Isoproturon	0.251218	1.2	0.856232	1.2
Undecane, 3,8-dimethyl-	0.723249	1.1	0.860584	1
Hydroquinidine	0.881409	1	0.860714	1.2
urea	0.395817	2.2	0.860794	1.8
Ethanone, 1-(4-ethoxyphenyl)-	0.857008	1	0.861898	1
Urea, N-methyl-N-nitroso-	0.0329039	1.4	0.865008	1.1
Carbachol	0.733749	1	0.865609	1
Etymemazine	0.35168	1	0.867023	0.9
Imipramine	0.1202	0.7	0.874901	0.8
Decane, 2,9-dimethyl-	0.557035	1	0.876085	1.1
Tridecane, 2-methyl-	0.230014	0.8	0.877687	1.2
Triethylene glycol di(2-ethylhexoate)	0.886863	1	0.882201	1
L-ASCORBIC ACID	0.375181	1.3	0.882272	1
Propanedioic acid, methyl-, bis(tert-butyldimethylsilyl) ester	0.132828	1.3	0.88332	1.1
Heptane, 1,1-dimethoxy-	0.0040084	4.2	0.886884	1.2
Propane	0.976546	1	0.88827	0.8
Sulfurous acid, octadecyl pentyl ester	0.869274	1	0.888654	1
Heptanedioic acid, bis(tert-butyldimethylsilyl) ester	0.986138	1.1	0.889685	0.8
1-Octene, 3,7-dimethyl-	0.283198	1.1	0.891123	0.9
Isobutylamine	0.475453	0.1	0.894344	0.1
3-Dodecanol, 3,7,11-trimethyl-	0.272107	0.5	0.8956	0.9
13,13-Dimethyl-3,6,9-trioxa-13-silatetradecan-1-ol	0.129266	0.5	0.895624	1.3
Nitrous oxide	0.830324	0.9	0.89651	0.9
5-Ethyl-1,3-dioxane-5-methanol, tert-butyldimethylsilyl ether	0.333861	1.1	0.903128	1.1
Benzoic acid trimethylsilyl ester	0.537888	1	0.905898	1.1
Aminocarb	0.18098	1.2	0.906207	0.9
1-Nonadecanamine, N,N-dimethyl-	0.98091	1	0.907156	1
Succinic acid	0.50014	0.6	0.911354	0.7
1-Propene, 3,3-dichloro-	0.982367	1.3	0.917566	1.5
Nickel tetracarbonyl	0.57541	1.1	0.918604	1
Dodecanal, O-methyloxime	0.25701	1.2	0.919201	1.3
Octadecane	0.891667	1.1	0.921251	1
1H-Inden-1-one, 7-(1,1-dimethylethyl)-2,3-dihydro-3,3-dimethyl-	0.206456	1.2	0.921575	1.1
1-Buten-3-yne	0.895779	0.5	0.922384	1.1
Neoisolongifolene, 8-bromo-	0.722703	1	0.924286	1
Spironolactone	0.212748	0.7	0.927444	0.9
Aminocarb	0.902278	1.1	0.930131	0.9
Pentamethylbenzaldehyde	0.36075	1	0.932423	1.1
Benzoylformate	0.980054	0.9	0.932542	1
Cyclopentane, 1-pentyl-2-propyl-	0.390278	0.9	0.933656	0.7
Ethanol, 2-(trimethylsilyl)-	0.0726427	1.7	0.933764	0.5
Rhodoviolascin	0.0955419	0.5	0.934978	0.8
3,6-Bis(trimethylsilyl)-1,4-cyclohexadiene	0.0902965	0.6	0.937474	1
Glycine, trimethylsilyl ester	0.0764586	0.8	0.937969	1.1
2-Hydroxyisocaproic acid, trimethylsilyl ester	0.0998495	0.8	0.939701	1
Malonic acid, bis(2-trimethylsilylethyl ester	0.00944694	1.7	0.941673	0.9
3a,7-Methano-3aH-cyclopentacyclooctene, 1,4,5,6,7,8,9,9a-octahydro-1,1,7-trimethyl-, [3aR-(3aà,7à,9aá)]-	0.872111	0.9	0.94365	0.8
1-Octene, 3,7-dimethyl-	0.267342	0.9	0.944362	1.1
Trimethylsilyl 2-methoxyacetate	0.00365234	3.2	0.945336	0.4
2-Ketohexanoic acid, trimethylsilyl ester	0.359771	0.7	0.945359	0.7
Acetic acid, 10-dimethoxymethyl-13-methyl-3-oxo-4,5,6,7,8,9,10,11,12,13,14,15,16,17-tetradecahydro-3H-cyclopenta[a]phenanthren-17-yl (ester)	0.266158	1.6	0.946104	1.1
1,7-Dimethyl-4-(1-methylethyl)cyclodecane	0.0141362	0.4	0.948463	0.7
Trimethylsilyl fluoride	0.31682	1.4	0.949782	0.9
Dodecane, 1-iodo-	0.0480846	1.3	0.951332	0.8
Ethylparaben	0.224917	1.3	0.953314	0.8
1,4-Cyclohexadiene, 1,3,6-tris(trimethylsilyl)-	0.780425	1.7	0.95425	1.3
Benzenebutanoic acid, 4-methoxy-3-methyl-ç-oxo-	0.762612	1	0.958832	1
Methylmalonic acid	0.974298	0.8	0.96002	1
Pyruvate	0.723126	1	0.96379	1
Sydnone, 3-(o-ethoxyphenyl)-	0.937202	0.9	0.966933	0.9
ETHYL 4-HYDROXYBEZOATE	0.706885	0.4	0.966971	2.1
4-Methylvaleric acid, trimethylsilyl ester	0.693148	1.7	0.967591	0.7
1-Iodo-2-methylundecane	0.560193	1.2	0.969042	0.8
Tetradecanal, O-methyloxime	0.56829	0.8	0.969483	1
Tetradecane	0.000404481	1.2	0.970866	0.7
3-Decene, 2,2-dimethyl-, (E)-	0.167101	0.8	0.976783	1.3
2,2,4,4,6,8,8-HEPTAMETHYLNONANE	0.920533	0.6	0.97835	1.6
L-Asparagine	0.633739	3.2	0.978794	0.8
Hexadecane	0.895262	1	0.981479	1
Ethanone, 1-(4-ethoxyphenyl)-	0.839961	1	0.989992	1
702, DL-ALPHA-PHENYLPROPIONIC ACID TRIMETHYLSILYL ESTER	0.293624	1.2	0.990012	0.8
Hexadecane	0.239847	0.8	0.990217	0.9
Benzoic acid, 2-[(trimethylsilyl)oxy]-, trimethylsilyl ester	0.866693	2.2	0.99624	0.8
1-(2-Methoxyethoxy)-2-methyl-2-propanol, methyl ether	0.0292469	0.7	0.997249	0.8
Succinate	0.80838	0.9	0.999985	0.9
