# Supplementary material for: Analysis of serum changes in response to a high fat high cholesterol diet challenge reveals metabolic biomarkers of atherosclerosis
Source: PLoS One. 2019 Apr 5;14(4):e0214487. doi: 10.1371/journal.pone.0214487 (PMC6450610; doi:10.1371/journal.pone.0214487)
Supplement: S6 Table — (XLSX) [file pone.0214487.s009.xlsx]

## Sheet: Chow
Metabolite ID	N	h2	h2_p	ResidualKurtosis
1-Butanamine	60	0.926919	0.0040048	-0.1374
Lactic acid	60	0.669717	0.0056159	0.3597
1,3-Dimethyladamantan-5-carboxylic acid, trimethylsilyl ester	60	0.450707	0.0059426	-0.2401
L-Asparagine, N,N2-bis(tert-butyldimethylsilyl)-, tert-butyldimethylsilyl ester	60	0.484517	0.0062905	0.1547
tetracosane	60	0.639805	0.0080422	0.1521
702, DL-ALPHA-PHENYLPROPIONIC ACID TRIMETHYLSILYL ESTER	60	0.31448	0.0256164	0.3135
DOCOSANE	60	0.403152	0.0298413	0.2395
4,6-Bis(4-ethoxybenzylthio)-5-nitropyrimidine	60	0.551409	0.0298422	-0.6119
2-METHOXYETHANOL	60	0.267433	0.0320805	0.1773
Pyridaphenthion	60	0.358341	0.0360169	-0.883
Hexane, 3,3-dimethyl-	60	0.281732	0.0401505	-1.0894
1-Octene, 3,7-dimethyl-	60	0.485744	0.0510719	0.2674
Ethyne, fluoro-	60	0.407087	0.0090869
Methylmaleic acid, bis(trimethylsilyl) ester	60	1	0.0136762
Heptanedioic acid, bis(tert-butyldimethylsilyl) ester	60	0.35011	0.0162433
D-Ala	60	0.931224	0.0168286
Octanoic acid, trimethylsilyl ester	60	0.313731	0.029001
Succinic acid	60	1	0.0586759
Dodecane, 2,6,11-trimethyl-	60	0.354712	0.0590547
Benzoic acid, 4-ethoxy-, ethyl ester	60	0.272989	0.0607586	-0.498
4,5,6,7-Tetramethylphthalide	60	0.25223	0.0731465	-0.3767
13,13-Dimethyl-3,6,9-trioxa-13-silatetradecan-1-ol	60	0.249251	0.0736185	-0.6592
Mebeverine	60	0.324189	0.0793473
3,6-Bis(trimethylsilyl)-1,4-cyclohexadiene	60	0.241938	0.0802843
Methoxyfenozide	60	0.200517	0.0910604	0.7835
Cadmium[ii] bis(dibutyldithiophosphate)	60	0.6078	0.0941693
Nonanedioic acid, bis(tert-butyldimethylsilyl) ester	60	0.218282	0.0983194
Bis(dimethyl-t-butylsilyl) adipate	60	0.226565	0.0997026
Sydnone, 3-(o-ethoxyphenyl)-	60	0.19117	0.100997
1-(3-Isopropyl-4-methyl-pent-3-en-1-ynyl)-1-methyl-cyclopropane	60	0.388815	0.102278
Decanal, O-methyloxime	60	0.215052	0.10318	-1.0402
Undecane, 3,8-dimethyl-	60	0.363898	0.10534	0.0693
2-Methyl-4-pentenoic acid, trimethylsilyl ester	60	0.323588	0.106453
Benzoic acid trimethylsilyl ester	60	0.312299	0.1091
Methyl cis-2-trimethylsilyl-cyclopropane-1-carboxylate	60	0.198652	0.110128
Decane, 2,9-dimethyl-	60	0.18179	0.111945
Sarcosine	60	0.258688	0.114275
Cyclopentane, 1-butyl-2-ethyl-	60	0.252143	0.115155
Glycolic acid	60	0.847386	0.124422	-0.2585
Benzoic acid trimethylsilyl ester	60	0.168041	0.135992	-0.9626
Sydnone, 3-(o-ethoxyphenyl)-	60	0.156876	0.136602
Imipramine	60	0.231455	0.139665
1-Butene, 3,3-bis[[(tert-butyldimethylsilyl)oxy]methyl]-4-[(2-methoxyethoxy)methoxy]-	60	0.490877	0.141594
Decane, 2,3,5,8-tetramethyl-	60	0.246972	0.142329	-0.1017
4-Nonene, 2,3,3-trimethyl-, (Z)-	60	0.195154	0.143964
Butanoic acid, 2-(methoxyimino)-3-methyl-, trimethylsilyl ester	60	0.183295	0.145518
1-(3-Isopropyl-4-methyl-pent-3-en-1-ynyl)-1-methyl-cyclopropane	60	0.199603	0.148507	-0.4839
Pyruvate	60	0.141938	0.152937
Urea, N-methyl-N-nitroso-	60	0.16778	0.156547	-0.2103
4-Hydroxyphenylpyruvic acid	60	0.15793	0.157579
Tris(trimethylsilyl)borate	60	0.145231	0.159567
Heptacosane	60	0.307975	0.160612
Nitrous oxide	60	0.180605	0.165154	0.2499
1-Methylnicotinamide	60	0.126	0.167857
3-Cresotinic acid	60	0.189598	0.168687
Butanoic acid, trimethylsilyl ester	60	0.198346	0.170255
Succinate	60	0.152077	0.171529	0.6076
1-Docosanol, trimethylsilyl ether	60	0.135084	0.171753	0.404
Trimethylsilyl fluoride	60	0.157826	0.171944	0.0387
Octanal, 7-methoxy-3,7-dimethyl-	60	0.50638	0.181544	0.5838
Glycine, trimethylsilyl ester	60	0.268068	0.18187
Cetene	60	0.16015	0.183768	-0.4271
2-METHOXYETHANOL	60	0.166768	0.189045	0.0813
Mono-TMS of (pyridoxine-H2O)	60	0.202595	0.189539	-1.2743
Cetirizine N-Oxide	60	0.136626	0.190824
13,13-Dimethyl-3,6,9-trioxa-13-silatetradecan-1-ol	60	0.117233	0.192426
Benzoylformate	60	0.114441	0.195358
Bis(dimethyl-t-butylsilyl) oxalate	60	0.270701	0.195782	0.7636
Acetic acid, 10-dimethoxymethyl-13-methyl-3-oxo-4,5,6,7,8,9,10,11,12,13,14,15,16,17-tetradecahydro-3H-cyclopenta[a]phenanthren-17-yl (ester)	60	0.470575	0.198198	0.4359
Tridecane, 2-methyl-	60	0.19812	0.200423	-0.3736
Tris(trimethylsilyl)carbamate	60	0.114681	0.21949	0.5168
Ethanone, 1-(4-ethoxyphenyl)-	60	0.110289	0.235531
1-Nonene, 4,6,8-trimethyl-	60	0.12361	0.236349
Glyoxylic acid	60	0.135327	0.237666	0.1377
ETHYL 4-HYDROXYBEZOATE	60	0.109695	0.242093
Spironolactone	60	0.0926295	0.249082	-0.3541
1-Nonene, 4,6,8-trimethyl-	60	0.154088	0.249447
Sarcosine	60	0.0852597	0.250392
1-Phenylcyclohexanol	60	0.119832	0.251752	0.0307
9-OH-Risperidone	60	0.0915028	0.257095	-0.179
Carbon dioxide	60	0.0998513	0.260321
Benzenepropanoic acid, tert-butyldimethylsilyl ester	60	0.0956839	0.265245
3-Octanol, 3,7-dimethyl-	60	0.213182	0.267202	0.0789
1-Butanamine	60	0.225874	0.268048	0.3478
Sulfurous acid, 2-ethylhexyl undecyl ester	60	0.104208	0.272409
1H-Inden-1-one, 7-(1,1-dimethylethyl)-2,3-dihydro-3,3-dimethyl-	60	0.0941132	0.277926
Decanoic acid, tert-butyldimethylsilyl ester	60	0.0873845	0.278114
552, OXALIC ACID	60	0.0825969	0.280591	-0.0651
3-Phenyl-3-pentanol	60	0.108576	0.284633	0.2274
BENZOIC ACID	60	0.100868	0.288442
Oxalic acid	60	0.074184	0.293099
1-Octanol, 2-butyl-	60	0.0804705	0.294064	-0.6115
Pyruvate	60	0.123812	0.294375
Tetradecane, 1-iodo-	60	0.0754093	0.300026
2-Propen-1-ol, 1-[(1,1-dimethylethyl)dimethylsilyl]-	60	0.0688628	0.308148
Malonic acid, bis(2-trimethylsilylethyl ester	60	0.121063	0.31449
3-Dodecanol, 3,7,11-trimethyl-	60	0.0933641	0.315693
Ethylmalonic acid	60	0.0683511	0.318069	0.3368
1-Octene, 3,7-dimethyl-	60	0.079583	0.320249	0.4076
METHYL FORMATE	60	0.0563355	0.320791
4-Pentenoic acid, trimethylsilyl ester	60	0.0774269	0.322939
2-Oxoglutarate	60	0.119475	0.323464
Propionic acid	60	0.0774159	0.323521
3,6,9-Trioxa-2,10-disilaundecane, 2,2,10,10-tetramethyl-	60	0.0707913	0.327803
Neoisolongifolene, 8-bromo-	60	0.0744944	0.328408	-0.2167
Umbelliferone	60	0.0839448	0.334069
3,12-Dioxa-2,13-disilatetradecane, 2,2,13,13-tetramethyl-	60	0.0569342	0.336018	-0.6956
Nickel tetracarbonyl	60	0.0870049	0.338241
1H-Inden-1-one, 5-(1,1-dimethylethyl)-2,3-dihydro-3,3-dimethyl-	60	0.0735958	0.341361	-0.973
Perindoprilate	60	0.0603852	0.341432
Tris(trimethylsilyl)carbamate	60	0.0694928	0.34261
Cyclohexane, 1-ethyl-2-propyl-	60	0.0766924	0.342835	-0.3439
Dodecane, 4,6-dimethyl-	60	0.0763996	0.343166	0.7278
N,N'-Dimethylurea, N-(tert-butyldimethylsilyl)-	60	0.0557448	0.344428
Heptanedioic acid, bis(tert-butyldimethylsilyl) ester	60	0.0770839	0.345838
Heptacosane	60	0.0610577	0.345917	-0.6512
Disulfide, di-tert-dodecyl	60	0.0501634	0.347481	0.0236
Acetylsalicylic acid	60	0.0504479	0.349292
Acetic acid, [(tert-butyldimethylsilyl)oxy]-, tert-butyldimethylsilyl ester	60	0.0678156	0.350519
Cyclopropene	60	0.0548802	0.352138
1,7-Dimethyl-4-(1-methylethyl)cyclodecane	60	0.0466187	0.358289	-0.1572
Glycine, N-formyl-, trimethylsilyl ester	60	0.0440695	0.359211	0.4178
Propylthiouracil	60	0.0632171	0.362696
undecanol (n-)	60	0.0532509	0.36512	-0.3787
Propanedioic acid, bis(trimethylsilyl) ester	60	0.0806396	0.368538
4-Hydroxy-3-methoxymandelate	60	0.0423329	0.370686
2-ETHYLHEXANAL ETHYLENE GLYCOL ACETAL	60	0.0541934	0.382899	0.7252
Megastigma-4,6(E),8(Z)-triene	60	0.0411075	0.384633	0.4448
Coumarin	60	0.0570324	0.384789
11-Methyldodecanol	60	0.0449622	0.385006	-0.1031
1-(2-Methoxyethoxy)-2-methyl-2-propanol, trimethylsilyl ether	60	0.0402318	0.389535
1-Buten-3-yne	60	0.0442966	0.391986
3-Decene, 2,2-dimethyl-, (E)-	60	0.0425984	0.395766	-0.8778
3,6-Bis(trimethylsilyl)-1,4-cyclohexadiene	60	0.0325143	0.39758	0.7661
1-Docosene	60	0.0395219	0.408366	-0.0425
METHYL FORMATE	60	0.0326858	0.408653
4-(Trimethylsilyoxy)-3-penten-2-one	60	0.0415179	0.414827	0.6114
3,12-Dioxa-2,13-disilatetradecane, 2,2,13,13-tetramethyl-	60	0.0263213	0.416393	-0.093
1,4-Cyclohexadiene, 1,3,6-tris(trimethylsilyl)-	60	0.0237343	0.417315	0.1192
Benzyl alcohol	60	0.0227507	0.426046
1,3-DIAMINOPROPANE	60	0.0239849	0.426919	0.7495
Norlidocaine	60	0.0261314	0.431913
á-Hydroxypyruvic acid, trimethylsilyl ether, trimethylsilyl ester	60	0.0250822	0.434724	-0.581
Phenol, 4-cyclohexyl-	60	0.0199859	0.43594	-0.1167
Propane, 2-methoxy-2-methyl-	60	0.0642594	0.441369	0.2006
1,2-Ethanediol, monoformate	60	0.0362355	0.445699	-0.7879
1-(2-Ethyl-[1,3]dithian-2-yl)-3-methyl-butan-1-ol	60	0.0208464	0.446953
3-Ethyl-7-hydroxyphthalide	60	0.0174389	0.449728
1,3-Benzodioxole-5-carboxylic acid, tert-butyldimethylsilyl ester	60	0.0176802	0.450824
4-Nonene, 2,3,3-trimethyl-, (Z)-	60	0.0179762	0.452047
DL-3-Phenyllactic acid	60	0.0175897	0.452546
Heptane, 1,1-dimethoxy-	60	0.0571682	0.454456	-0.6752
1-Decylamine	60	0.0149878	0.455246	0.2623
1-Docosene	60	0.0174169	0.456125	-0.4914
Ethanone, 1-[2,3-dihydro-2,3-dihydroxy-2-(1-methylethenyl)-5-benzofuranyl]-	60	0.0277832	0.45784
3,9-Dioxa-2,10-disilaundecane, 2,2,10,10-tetramethyl-	60	0.0124791	0.468074	0.1578
TRANS-DECALIN	60	0.010427	0.471955
Decane, 2,3,5,8-tetramethyl-	60	0.0101538	0.471983
D-Ala	60	0.0076327	0.481926
Disulfide, di-tert-dodecyl	60	0.0099537	0.483421	0.052
Dodecane, 2,6,10-trimethyl-	60	0.0066491	0.486892
Glycine, N-(tert-butyldimethylsilyl)-, tert-butyldimethylsilyl ester	60	0.0045471	0.489598
4-Methoxy-7-methylindan-1-one	60	0.0015302	0.496258	-0.0567
Propanoic acid, 2-oxo-, trimethylsilyl ester	60	0.0012365	0.497236
Hexadecane	60	0	0.5	0.191
Decanal, O-methyloxime	60	0	0.5
Oxalic acid, mono-{5-[(2-bromophenyl)(2,2-dimethylpropionyloxy)methyl]-7,8-dihydro-5H-[1,3]dioxolo[4,5-g]isoquinolin-6-yl} ester	60	0	0.5	0.7533
3-Octanol, 3,7-dimethyl-	60	0	0.5	-0.1177
675, Dihydrouracil	60	0	0.5
3a,7-Methano-3aH-cyclopentacyclooctene, 1,4,5,6,7,8,9,9a-octahydro-1,1,7-trimethyl-, [3aR-(3aà,7à,9aá)]-	60	0	0.5
Diethyl-phthalate	60	0	0.5
6-tert-Butyl-4-methylcoumarin	60	0	0.5	-1.3435
663, L-ASCORBIC ACID	60	0	0.5	-0.1035
Trimethylsilyl 2-methoxyacetate	60	0	0.5
Benzoic acid, 2-[(trimethylsilyl)oxy]-, trimethylsilyl ester	60	0	0.5	-0.3333
Sulfurous acid, octadecyl pentyl ester	60	0	0.5	-0.0905
Isobutylamine	60	0	0.5	0.485
3-Cresotinic acid	60	0	0.5	0.6114
1,3-Benzodioxole-5-carboxylic acid, tert-butyldimethylsilyl ester	60	0	0.5
TRIMETHYL ORTHOFORMATE	60	0	0.5
1-Decanol, 2-hexyl-	60	0	0.5
Succinate	60	0	0.5
Neohesperidin dihydrochalcone	60	0	0.5	0.2917
Methylmalonate	60	0	0.5	0.7749
4-Methoxy-7-methylindan-1-one	60	0	0.5
1H-Inden-1-one, 7-(1,1-dimethylethyl)-2,3-dihydro-3,3-dimethyl-	60	0	0.5
Trimethylsulfonium	60	0	0.5
2-Ketohexanoic acid, trimethylsilyl ester	60	0	0.5	-0.5296
4-Ethoxybenzhydrazide	60	0	0.5
Tetradecane	60	0	0.5
10-METHYL-1-DODECANOL	60	0	0.5	0.1853
Hexestrol	60	0	0.5
L-ASCORBIC ACID	60	0	0.5	0.4617
1,3-DIAMINOPROPANE	60	0	0.5	0.0059
4,6-Heptadiyn-3-one	60	0	0.5
Acetic acid, 10-dimethoxymethyl-13-methyl-3-oxo-4,5,6,7,8,9,10,11,12,13,14,15,16,17-tetradecahydro-3H-cyclopenta[a]phenanthren-17-yl (ester)	60	0	0.5	-0.9011
L-Aspartic acid, N-(tert-butyldimethylsilyl)-, bis(tert-butyldimethylsilyl) ester	60	0	0.5
552, OXALIC ACID	60	0	0.5
Carbachol	60	0	0.5	0.2645
Ethylparaben	60	0	0.5	0.0132
4-Hydroxyphenylpyruvic acid	60	0	0.5	-0.9013
3-Ethyl-7-hydroxyphthalide	60	0	0.5
Argon	60	0	0.5
tert-Butyldimethylsilyl 2-(2-ethoxyethoxy)acetate	60	0	0.5	0.0294
4-Methylvaleric acid, trimethylsilyl ester	60	0	0.5
Pyrimidinol	60	0	0.5	0.0875
DL-3-Phenyllactic acid	60	0	0.5
1-Decanol, 2-octyl-	60	0	0.5
2-[2-[2-Methoxyethoxy]ethoxy-1,3-dioxalane	60	0	0.5	-0.3234
Allyl isothiocyanate	60	0	0.5	-0.2344
Trimethylsilyl 2-(2-methoxyethoxy)acetate	60	0	0.5
(ñ)-3-Methyl-2-oxovaleric acid, trimethylsilyl ester	60	0	0.5	-0.1354
Cyclopropene	60	0	0.5
Nickel tetracarbonyl	60	0	0.5
Pentamethylbenzaldehyde	60	0	0.5
1-TETRADECENE	60	0	0.5
Methylmalonic acid	60	0	0.5	0.0052
Neoisolongifolene, 8-bromo-	60	0	0.5
Salicylic acid	60	0	0.5
BENZOIC ACID	60	0	0.5	-0.5826
Monoethyl phthalate	60	0	0.5
2,2-DIMETHOXYPROPANE	60	0	0.5	0.2691
Gly	60	0	0.5
N-Nitrosodimethylamine (NDMA)	60	0	0.5
Eicosanenitrile	60	0	0.5
Mercaptoacetic acid, bis(trimethylsilyl)-	60	0	0.5
Tetradecanal, O-methyloxime	60	0	0.5	-0.614
BIS(TERT-BUTYLDIMETHYLSILYL) ETHER	60	0	0.5
1-Propene-1-thiol	60	0	0.5	0.0881
17-Pentatriacontene	60	0	0.5
Methyl (Z)-dec-2-en-4,6-diynoate	60	0	0.5	0.2938
1-Decylamine	60	0	0.5
1-(2-Methoxyethoxy)-2-methyl-2-propanol, methyl ether	60	0	0.5
4-Hydroxy-3-methoxymandelate	60	0	0.5
Octadecanoic acid, tert-butyldimethylsilyl ester	60	0	0.5
Octadecane, 1-iodo-	60	0	0.5
4-Octene, 2,3,6-trimethyl-	60	0	0.5	0.4353
ACETONITRILE	60	0	0.5
Decane, 3,8-dimethyl-	60	0	0.5
TRANS-DECALIN	60	0	0.5
Etymemazine	60	0	0.5	0.3709
Hydroquinidine	60	0	0.5	0.7174
Aminocarb	60	0	0.5	0.5734
Hexadecanoic acid, tert-butyldimethylsilyl ester	60	0	0.5
Cyclooctane, 1,4-dimethyl-, trans-	60	0	0.5	0.7029
1,5-Di(trimethylsilyl)pentane	60	0	0.5
L-Threonine, N,O-bis(tert-butyldimethylsilyl)-, tert-butyldimethylsilyl ester	60	0	0.5	-0.2095
Rhodoviolascin	60	0	0.5	0.3079
Nonanal dimethyl acetal	60	0	0.5
N-Phenylacetyl-L-prolylglycine ethyl ester	60	0	0.5
N-trimethylsilylaziridine	60	0	0.5	0.626
1,8(2H,5H)-Isoquinolinedione, 6,7-dihydro-3-hydroxy-	60	0	0.5
TRIETHYLENE GLYCOL DIACETATE	60	0	0.5
b-Hydroxypropionate	60	0	0.5
Isonicotinate hydrazide	60	0	0.5
propanoic acid, 2-methyl-, 1-(1,1-dimethylethyl)-2-methyl-1,3-propanediyl ester	60	0	0.5
Aesculetin	60	0	0.5	-0.3659
Propanedioic acid, methyl-, bis(tert-butyldimethylsilyl) ester	60	0	0.5
2-Hydroxyisocaproic acid, trimethylsilyl ester	60	0	0.5	-1.1958
Cyclooctane, (1-methylpropyl)-	60	0	0.5	0.4764
Propyne	60	0	0.5
Propane, 2-chloro-2-methyl-	60	0	0.5
TRIMETHYL ORTHOACETATE	60	0	0.5	-0.4124
CIS-DECALIN	60	0	0.5
2,4-DIMETHYLCYCLOPENTANONE	60	0	0.5
2-[(Trimethylsilyl)oxy]propan-1-ol	60	0	0.5	0.0055
Arsenous acid, tris(trimethylsilyl) ester	60	0	0.5	0.5683
malonic acid	60	0	0.5
PROPYL PROPIONATE	60	0	0.5
1-Propene, 3,3-dichloro-	60	0	0.5
Diltiazem	60	0	0.5	-0.2916
N,O-Bis(dimethyl-t-butylsilyl)-l-isoleucine	60	0	0.5	-0.7369
3-Dodecanol, 3,7,11-trimethyl-	60	0	0.5
N-Methyl-a-aminoisobutyric acid	60	0	0.5	-0.6825
tert-Butyldimethylsilyl 2-(2-(2-ethoxyethoxy)ethoxy)acetate	60	0	0.5
Octadecane	60	0	0.5
4,7,9,9,10,10-Hexamethyl-2,5,8-trioxa-9-silaundecane	60	0	0.5	0.3642
Propane, 1,2,3-tris[(tert-butyldimethylsilyl)oxy]-	60	0	0.5	-0.4558
Pentamidine	60	0	0.5	0.4435
METHOXYCITRONELLAL	60	0	0.5
DL-Glyceraldehyde, bis(tert-butyldimethylsilyl) ether	60	0	0.5	-0.1714
L-Glutamic acid, N-(tert-butyldimethylsilyl)-, bis(tert-butyldimethylsilyl) ester	60	0	0.5
Nonanoic acid, tert-butyldimethylsilyl ester	60	0	0.5
Lactic acid ditbdms	60	0	0.5
Phosphoric acid, tris(tert-butyldimethylsilyl) ester	60	0	0.5	-0.0786
5-Ethyl-1,3-dioxane-5-methanol, tert-butyldimethylsilyl ether	60	0	0.5	-0.1072
Cholesterol, tert-butyldimethylsilyl ether	60	0	0.5	0.7546
(S)-(+)-Citramailc acid	60	0	0.5
Butyric acid, 4-methoxy-, trimethylsilyl ester	60	0	0.5
Mefexamide	60	0	0.5
Propane	60	0	0.5
Hexadecane	60	0	0.5
Ethanedioic acid, bis(trimethylsilyl) ester	60	0	0.5
DOCOSANE	60	0	0.5	-0.2136
Sulfurous acid, octadecyl pentyl ester	60	0	0.5	0.3022
11-Methyldodecanol	60	0	0.5	0.6401
10-METHYL-1-DODECANOL	60	0	0.5	0.2264
tetracosane	60	0	0.5
4,5,6,7-Tetramethylphthalide	60	0	0.5
Tetradecanal, O-methyloxime	60	0	0.5
4-Octene, 2,3,6-trimethyl-	60	0	0.5
Cyclooctane, 1,4-dimethyl-, trans-	60	0	0.5	-0.7892
2-ETHYLHEXANAL ETHYLENE GLYCOL ACETAL	60	0	0.5	0.3414
Cyclooctane, (1-methylpropyl)-	60	0	0.5	0.0279
Dodecane, 4,6-dimethyl-	60	0	0.5	0.6835
N-Methyl-a-aminoisobutyric acid	60	0	0.5
3-Decene, 2,2-dimethyl-, (E)-	60	0	0.5	-0.149
1H-Inden-1-one, 5-(1,1-dimethylethyl)-2,3-dihydro-3,3-dimethyl-	60	0	0.5	-0.3043
Ethanedioic acid, bis(trimethylsilyl) ester	60	0	0.5
Cyclohexane, 1-ethyl-2-propyl-	60	0	0.5	-0.4309
Butanedioic acid, 2-[(tert-butyldimethylsilyl)oxy]-, bis(tert-butyldimethylsilyl) ester	60	0	0.5
Ethanol, 2-(trimethylsilyl)-	60	0	0.5	-0.1003
Benzenepropanoic acid, tert-butyldimethylsilyl ester	60	7.88e-05	0.5
aniline	60	0	0.5	-0.3728
Glyoxylate	60	0	0.5
Ethanone, 1-[2,3-dihydro-2,3-dihydroxy-2-(1-methylethenyl)-5-benzofuranyl]-	60	0	0.5
Pentanoic acid, 2-oxo-, trimethylsilyl ester	60	0	0.5
Glycolic acid	60	0	0.5	0.3329
Cyclopentane, hexyl-	60	0	0.5
Dodecanal, O-methyloxime	60	0	0.5	-0.6659
Ethanone, 1-(4-ethoxyphenyl)-	60	0	0.5
Triethylene glycol di(2-ethylhexoate)	60	0	0.5	0.2871
Propane, 1,1-dimethoxy-	60	0	0.5
Pentadecane	60	0	0.5	-0.1693
Glyoxylic acid	60	0	0.5	-0.1675
Butanedioic acid, 2-[(tert-butyldimethylsilyl)oxy]-, bis(tert-butyldimethylsilyl) ester	60	0	0.5	-1.3506
Benzoylformate	60	0	0.5
Cyclooctane, 1,4-dimethyl-, cis-	60	0	0.5
3-Heptene, 2,2,3,5,6-pentamethyl-	60	0	0.5	-0.263
2,2,4,4,6,8,8-HEPTAMETHYLNONANE	60	0	0.5
Decane, 2,9-dimethyl-	60	0	0.5	-0.1973
Ethanol, 2-(trimethylsilyl)-	60	0	0.5	0.3837
Glycine	60	0	0.5
1,4-Cyclohexadiene, 1,3,6-tris(trimethylsilyl)-	60	0	0.5	-0.0981
Dodecane, 1-iodo-	60	0	0.5
Cyclohexane, 1-ethyl-1,3-dimethyl-, trans-	60	0	0.5
Pyridaphenthion	60	0	0.5
Benzenebutanoic acid, 4-methoxy-3-methyl-ç-oxo-	60	0	0.5
1-Iodo-2-methylundecane	60	0	0.5
á-Hydroxypyruvic acid, trimethylsilyl ether, trimethylsilyl ester	60	0	0.5
Propionate	60	0	0.5	0.159
1-Buten-3-yne	60	0	0.5
Glycolate	60	0	0.5	0.0122
Cetene	60	0	0.5
2-Oxo-3-phenylpropanoic acid (Mixture oxo and keto)	60	0	0.5
Cyclopentane, 1-pentyl-2-propyl-	60	0	0.5	-0.5836
á-Vatirenene	60	0	0.5
Phthalic anhydride	60	0	0.5	-0.1703
Tyramine	60	0	0.5	0.0974
Isoproturon	60	0	0.5	-0.1094
9-OH-Risperidone	60	0	0.5
Tetradecane, 1-iodo-	60	0	0.5	-0.0356
Cyclohexane, 1,3,5-trimethyl-2-octadecyl-	60	0	0.5	0.7673
Decanedioic acid, bis(tert-butyldimethylsilyl) ester	60	0	0.5
1,4-Cyclohexadiene, 3,3,6,6-tetraethyl-	60	0	0.5
Bis(dimethyl-t-butylsilyl) maleate	60	0	0.5
Allopurinol	60	0	0.5
Tris(trimethylsilyl)borate	60	0	0.5
N-OCTADECANE	60	0	0.5
Dimantine	60	0	0.5
4-Dodecanol	60	0	0.5	-0.0341
Butanoic acid, 2-oxo-, trimethylsilyl ester	60	0	0.5	0.4431
726, PENTACOSANE	60	0	0.5
Oxalic acid, mono-{5-[(2-bromophenyl)(2,2-dimethylpropionyloxy)methyl]-7,8-dihydro-5H-[1,3]dioxolo[4,5-g]isoquinolin-6-yl} ester	60	0	0.5
aniline	60	0	0.5
675, Dihydrouracil	60	0	0.5	0.3876
Spironolactone	60	0	0.5
Diethyl-phthalate	60	0	0.5
6-tert-Butyl-4-methylcoumarin	60	0	0.5	-0.8143
663, L-ASCORBIC ACID	60	0	0.5
Benzoic acid, 2-[(trimethylsilyl)oxy]-, trimethylsilyl ester	60	0	0.5	0.357
L-Asparagine, N,N2-bis(tert-butyldimethylsilyl)-, tert-butyldimethylsilyl ester	60	0	0.5	-0.4341
Isobutylamine	60	0	0.5
Glyoxylate	60	0	0.5	0.0943
Mebeverine	60	0	0.5
Norlidocaine	60	0	0.5
TRIMETHYL ORTHOFORMATE	60	0	0.5
1-Decanol, 2-hexyl-	60	0	0.5	-0.081
Neohesperidin dihydrochalcone	60	0	0.5	-0.2798
Methylmalonate	60	0	0.5	0.3013
Dodecanoic acid, 2,3-bis(acetyloxy)propyl ester	60	0	0.5	0.5836
Trimethylsulfonium	60	0	0.5	0.6881
urea	60	0	0.5	-0.5502
2-Ketohexanoic acid, trimethylsilyl ester	60	0	0.5	0.2778
4-Ethoxybenzhydrazide	60	0	0.5
Tetradecane	60	0	0.5
Hexestrol	60	0	0.5
Propanedioic acid, bis(trimethylsilyl) ester	60	0	0.5	0.0439
Cetirizine N-Oxide	60	0	0.5	-0.0596
Phenol, 4-cyclohexyl-	60	0	0.5	-0.1401
Hexadecanoic acid, trimethylsilyl ester	60	0	0.5	0.0726
Tridecane, 2-methyl-	60	0	0.5
3,3-Dichloropropyne	60	0	0.5
4,6-Heptadiyn-3-one	60	0	0.5	0.0513
2-Oxoglutarate	60	0	0.5
Carbachol	60	0	0.5
Acetylsalicylic acid	60	0	0.5	0.6216
Ethylparaben	60	0	0.5
Methoxyfenozide	60	0	0.5
Argon	60	0	0.5	0.0088
4-Methylvaleric acid, trimethylsilyl ester	60	0	0.5	0.7139
Coumarin	60	0	0.5	0.2294
Pyrimidinol	60	0	0.5	-0.4556
1-Decanol, 2-octyl-	60	0	0.5
2-[2-[2-Methoxyethoxy]ethoxy-1,3-dioxalane	60	0	0.5
Allyl isothiocyanate	60	0	0.5
(ñ)-3-Methyl-2-oxovaleric acid, trimethylsilyl ester	60	0	0.5
Ribitol, 1,2,3,4,5-pentakis-O-(trimethylsilyl)-	60	0	0.5
Oxalic acid	60	0	0.5
Hexanoic acid, trimethylsilyl ester	60	0	0.5
Methylmalonic acid	60	0	0.5	0.7041
Glycine, trimethylsilyl ester	60	0	0.5
Carbon dioxide	60	0	0.5
Benzyl alcohol	60	0	0.5	-0.9054
TRIDECANE	60	0	0.5	-0.9706
Monoethyl phthalate	60	0	0.5
N-Difluorophosphoxy-O-trimethylsilylhydroxylamine	60	0	0.5
Cyclopentane, hexyl-	60	0	0.5	-0.2426
Carbonyl sulfide	60	0	0.5
Gly	60	0	0.5
1,7-Dimethyl-4-(1-methylethyl)cyclodecane	60	0	0.5
N-Nitrosodimethylamine (NDMA)	60	0	0.5
Mercaptoacetic acid, bis(trimethylsilyl)-	60	0	0.5
L-Asparagine	60	0	0.5
1-Propene-1-thiol	60	0	0.5	0.0513
17-Pentatriacontene	60	0	0.5
Dodecanal, O-methyloxime	60	0	0.5
Octadecane, 1-iodo-	60	0	0.5
2,2-Dimethyl-3-heptene trans	60	0	0.5
Etymemazine	60	0	0.5
Hydroquinidine	60	0	0.5
Aminocarb	60	0	0.5
3-Butyn-1-ol	60	0	0.5
4-Methylcatechol	60	0	0.5
Di-n-butyl phthalate	60	0	0.5	0.3593
BUTYL PROPIONATE	60	0	0.5
Undecane	60	0	0.5
N-Phenylacetyl-L-prolylglycine ethyl ester	60	0	0.5
2-Ethyl-3-ketovalerate, bis(trimethylsilyl)	60	0	0.5
Linolenic acid	60	0	0.5
Triethylene glycol di(2-ethylhexoate)	60	0	0.5	-0.5948
Butanoic acid, 3-methyl-2-oxo-, trimethylsilyl ester	60	0	0.5
Propanoic acid, 2-methyl-, trimethylsilyl ester	60	0	0.5
1-Nonadecanamine, N,N-dimethyl-	60	0	0.5
TRIETHYLENE GLYCOL DIACETATE	60	0	0.5	0.1236
Dodecane, 2,7,10-trimethyl-	60	0	0.5
tert-Butyldimethylsilyl acetate	60	0	0.5
propanoic acid, 2-methyl-, 1-(1,1-dimethylethyl)-2-methyl-1,3-propanediyl ester	60	0	0.5
Aesculetin	60	0	0.5
Propane, 1,1-dimethoxy-	60	0	0.5
2-Methyl-4-pentenoic acid, trimethylsilyl ester	60	0	0.5	0.5277
4-Ethoxybenzoyl chloride	60	0	0.5
Propyne	60	0	0.5
Isobutyrate	60	0	0.5	0.4524
Benzeneethanamine, N-[(pentafluorophenyl)methylene]-á,4-bis[(trimethylsilyl)oxy]-	60	0	0.5	0.7935
1-Octanol, 2-nitro-	60	0	0.5	0.6714
2-Ketoisocaproic acid, trimethylsilyl ester	60	0	0.5
CIS-DECALIN	60	0	0.5
Trimethylsilyl trifluoroacetate	60	0	0.5	-0.2028
o-n-Butylhydroxylamine	60	0	0.5
Ethanol, 2-[(trimethylsilyl)oxy]-	60	0	0.5
malonic acid	60	0	0.5
7,9-Di-tert-butyl-1-oxaspiro(4,5)deca-6,9-diene-2,8-dione	60	0	0.5
1,3-Butadiyne	60	0	0.5
Bis(2-chloroethyl) ether	60	0	0.5	0.4692
Benzoic acid, 4-ethoxy-, ethyl ester	60	0	0.5
Pentadecane	60	0	0.5	-0.4534
1-(2-Ethyl-[1,3]dithian-2-yl)-3-methyl-butan-1-ol	60	0	0.5
1-Methylnicotinamide	60	0	0.5
Methyl propenyl ketone	60	0	0.5
1-(t-Butyldimethylsilyl)-4-(2,2-dimethyl-6-methylene-cyclohexyl)-butan-1-one	60	0	0.5	0.0825
ETHYL BENZOATE	60	0	0.5
1-(4-Ethoxyphenyl)acetone	60	0	0.5
2,4,6,8-Tetramethyl-1-undecene	60	0	0.5
Propane	59	0	0.5
Trimethylsilyl fluoride	60	0	0.5
Propanoic acid, 2-oxo-, trimethylsilyl ester	60	0	0.5	-0.4864
Cyclooctane, 1,4-dimethyl-, cis-	60	0	0.5	0.507
hexacosane	60	0	0.5
4,6-Bis(4-ethoxybenzylthio)-5-nitropyrimidine	60	0	0.5	-0.6619
3-Heptene, 2,2,3,5,6-pentamethyl-	60	0	0.5	0.4149
2,2,4,4,6,8,8-HEPTAMETHYLNONANE	60	0	0.5	0.2609
Dodecane, 1-iodo-	60	0	0.5
Cyclohexane, 1-ethyl-1,3-dimethyl-, trans-	60	0	0.5	-0.0329
Benzenebutanoic acid, 4-methoxy-3-methyl-ç-oxo-	60	0	0.5
1-Iodo-2-methylundecane	60	0	0.5	-0.4276
Propionate	60	0	0.5	0.3246
Glycolate	60	0	0.5	0.7675
2-Oxo-3-phenylpropanoic acid (Mixture oxo and keto)	60	0	0.5
Cyclopentane, 1-pentyl-2-propyl-	60	0	0.5	0.3306
á-Vatirenene	60	0	0.5
Phthalic anhydride	60	0	0.5	0.0621
Tyramine	60	0	0.5	0.348
Undecane, 3,8-dimethyl-	60	0	0.5	0.719
Isoproturon	60	0	0.5	-0.3921
Cyclohexane, 1,3,5-trimethyl-2-octadecyl-	60	0	0.5
1,4-Cyclohexadiene, 3,3,6,6-tetraethyl-	60	0	0.5
Malonic acid, bis(2-trimethylsilylethyl ester	60	0	0.5
1,2-Ethanediol, monoformate	60	0	0.5
Bis(dimethyl-t-butylsilyl) maleate	60	0	0.5	-0.0519
Allopurinol	60	0	0.5	-0.4304
N-OCTADECANE	60	0	0.5	-0.0199
Dimantine	60	0	0.5	0.6668
4-Dodecanol	60	0	0.5	-0.4856
Butanoic acid, 2-oxo-, trimethylsilyl ester	60	0	0.5
726, PENTACOSANE	60	0	0.5
Nitrous oxide	60	0	0.5

## Sheet: HFHC
Metabolite ID	N	h2	h2_p	ResidualKurtosis
Lactic acid ditbdms	60	1	0.0003094	0.5084
L-Asparagine, N,N2-bis(tert-butyldimethylsilyl)-, tert-butyldimethylsilyl ester	60	0.524296	0.0083923	-0.7079
TRIDECANE	60	0.387332	0.021316	-0.7164
Decanedioic acid, bis(tert-butyldimethylsilyl) ester	60	0.791453	0.0251431
Allyl isothiocyanate	60	0.290938	0.0323591
1H-Inden-1-one, 5-(1,1-dimethylethyl)-2,3-dihydro-3,3-dimethyl-	60	0.837632	0.0359809
L-Glutamic acid, N-(tert-butyldimethylsilyl)-, bis(tert-butyldimethylsilyl) ester	60	0.30802	0.0368872
Carbachol	60	0.271903	0.0493816
N-Nitrosodimethylamine (NDMA)	60	0.89016	0.0536396
1-Propene-1-thiol	60	1	0.003497
Benzeneethanamine, N-[(pentafluorophenyl)methylene]-á,4-bis[(trimethylsilyl)oxy]-	60	1	0.0041537
Triethylene glycol di(2-ethylhexoate)	60	0.159432	0.0760339
1-Docosene	60	0.299297	0.0786043
Ethyne, fluoro-	60	0.474253	0.0834234
4-Nonene, 2,3,3-trimethyl-, (Z)-	60	0.198049	0.0850218
2-Methyl-4-pentenoic acid, trimethylsilyl ester	60	0.231759	0.100352	0.7015
Oxalic acid	60	0.251285	0.105226	-0.0118
6-tert-Butyl-4-methylcoumarin	60	0.297508	0.109099	-1.0874
N-trimethylsilylaziridine	60	0.315591	0.124079	0.439
3-Ethyl-7-hydroxyphthalide	60	0.170435	0.126483
METHYL FORMATE	60	0.155504	0.13538
DOCOSANE	60	0.200754	0.136693	0.1606
Coumarin	60	0.231848	0.140863
Propyne	60	0.241747	0.141404
Glycolic acid	60	0.265576	0.143523
Ethylparaben	60	0.276889	0.144013
Mercaptoacetic acid, bis(trimethylsilyl)-	60	0.116394	0.146865
L-Asparagine	60	0.195991	0.147492
METHYL FORMATE	60	0.309003	0.148781
4-Methoxy-7-methylindan-1-one	60	0.168176	0.154444	0.4363
Dodecane, 4,6-dimethyl-	60	0.163381	0.155285	0.7577
3-Butyn-1-ol	60	0.129906	0.160124
Isobutylamine	60	0.16934	0.175784
Benzoic acid, 2-[(trimethylsilyl)oxy]-, trimethylsilyl ester	60	0.152603	0.176577	-0.1292
2,4-DIMETHYLCYCLOPENTANONE	60	0.130955	0.178236
Coumarin	60	0.277964	0.182474
3,12-Dioxa-2,13-disilatetradecane, 2,2,13,13-tetramethyl-	60	0.234614	0.184408	-0.2823
N-Difluorophosphoxy-O-trimethylsilylhydroxylamine	60	0.181469	0.185833
3,9-Dioxa-2,10-disilaundecane, 2,2,10,10-tetramethyl-	60	0.25689	0.192756	0.3734
Nonanal dimethyl acetal	60	0.188499	0.193477	0.0154
4-Methoxy-7-methylindan-1-one	60	0.255397	0.194272
Norlidocaine	60	0.279153	0.194552	0.3478
2-Propen-1-ol, 1-[(1,1-dimethylethyl)dimethylsilyl]-	60	0.131812	0.194652	0.2459
Dodecanoic acid, 2,3-bis(acetyloxy)propyl ester	60	0.16359	0.201932	-0.3628
Tridecane, 2-methyl-	60	0.150158	0.203083	0.6094
1-Buten-3-yne	60	0.147807	0.207259	-0.1042
Allyl isothiocyanate	60	0.11574	0.209548
1-Decanol, 2-octyl-	60	0.198467	0.211147
Tyramine	60	0.138898	0.21201	-0.4558
á-Hydroxypyruvic acid, trimethylsilyl ether, trimethylsilyl ester	60	0.112915	0.217599	0.415
Heptane, 1,1-dimethoxy-	60	0.762616	0.219952	-0.6686
Argon	60	0.238827	0.221395
1-Decylamine	60	0.156933	0.221809
1-Octanol, 2-butyl-	60	0.137035	0.229965	-0.3027
Glycine, N-(tert-butyldimethylsilyl)-, tert-butyldimethylsilyl ester	60	0.130439	0.231178
2,2-DIMETHOXYPROPANE	60	0.14435	0.241786
Carbachol	60	0.17087	0.243658
2-Oxoglutarate	60	0.21165	0.24576
2-[2-[2-Methoxyethoxy]ethoxy-1,3-dioxalane	60	0.163646	0.254743	-0.081
2-[2-[2-Methoxyethoxy]ethoxy-1,3-dioxalane	60	0.927485	0.257809
TRANS-DECALIN	60	0.0908472	0.261014
2-Ketoisocaproic acid, trimethylsilyl ester	60	0.129062	0.268616
4-Ethoxybenzhydrazide	60	0.0902555	0.26912
Aesculetin	60	0.14218	0.269613
663, L-ASCORBIC ACID	60	0.127919	0.271935	0.7981
4,6-Heptadiyn-3-one	60	0.126439	0.27461
urea	60	0.0939252	0.274657	-0.3891
Propane, 2-methoxy-2-methyl-	60	0.0760728	0.279865	0.5945
aniline	60	0.140097	0.287377
tert-Butyldimethylsilyl acetate	60	0.0836459	0.292233
Hexadecane	60	0.0917699	0.292383
TRIETHYLENE GLYCOL DIACETATE	60	0.0743224	0.293874
Dodecanal, O-methyloxime	60	0.120091	0.296289	-0.0883
Butanoic acid, 3-methyl-2-oxo-, trimethylsilyl ester	60	0.077516	0.297777
Arsenous acid, tris(trimethylsilyl) ester	60	0.107032	0.305571	0.4143
Octanoic acid, trimethylsilyl ester	60	0.112934	0.311696
b-Hydroxypropionate	60	0.101342	0.313848
4,6-Heptadiyn-3-one	60	0.151139	0.318333
1-(2-Methoxyethoxy)-2-methyl-2-propanol, trimethylsilyl ether	60	0.0659938	0.324943
aniline	60	0.0682917	0.325339
Carbonyl sulfide	60	0.150868	0.325475
1-Propene-1-thiol	60	0.0930987	0.32637	-0.2223
Propanedioic acid, methyl-, bis(tert-butyldimethylsilyl) ester	60	0.0643221	0.336953
Disulfide, di-tert-dodecyl	60	0.0618892	0.33699
Butanoic acid, 2-(methoxyimino)-3-methyl-, trimethylsilyl ester	60	0.0562567	0.338299	0.5178
1-(3-Isopropyl-4-methyl-pent-3-en-1-ynyl)-1-methyl-cyclopropane	60	0.100219	0.339676
1-(4-Ethoxyphenyl)acetone	60	0.0662076	0.340744
DL-3-Phenyllactic acid	60	0.06591	0.341806
17-Pentatriacontene	60	0.0464332	0.348282
L-Threonine, N,O-bis(tert-butyldimethylsilyl)-, tert-butyldimethylsilyl ester	60	0.0800656	0.353577	-0.6454
Trimethylsilyl 2-(2-methoxyethoxy)acetate	60	0.0744388	0.360855	-0.2731
Cyclopentane, 1-pentyl-2-propyl-	60	0.0569978	0.36124	0.1279
675, Dihydrouracil	60	0.0485294	0.366354
3-Heptene, 2,2,3,5,6-pentamethyl-	60	0.0617867	0.367991
Bis(2-chloroethyl) ether	60	0.0447124	0.371093	0.7625
TRIMETHYL ORTHOFORMATE	60	0.049292	0.37124
Undecane	60	0.0552877	0.372162
Sarcosine	60	0.108221	0.37613
Cyclohexane, 1,3,5-trimethyl-2-octadecyl-	60	0.0505103	0.380044
4-Methylcatechol	60	0.0676753	0.387619
1-Octanol, 2-butyl-	60	0.0367086	0.392292	-0.2115
Glycine	60	0.0813628	0.394829	-0.2214
1-Methylnicotinamide	60	0.0484748	0.39615
1-Decanol, 2-hexyl-	60	0.0411619	0.405196
Malonic acid, bis(2-trimethylsilylethyl ester	60	0.348594	0.406323	0.0248
Pyrimidinol	60	0.0516659	0.408448	0.3543
1-(2-Ethyl-[1,3]dithian-2-yl)-3-methyl-butan-1-ol	60	0.178699	0.40907	0.748
Ethanol, 2-[(trimethylsilyl)oxy]-	60	0.0355141	0.411384	0.3049
N-Methyl-a-aminoisobutyric acid	60	0.13909	0.412731	-0.2262
Isonicotinate hydrazide	60	0.0298639	0.419259
á-Hydroxypyruvic acid, trimethylsilyl ether, trimethylsilyl ester	60	0.042485	0.430732
Cyclopropene	60	0.0187903	0.43976
Tetradecanal, O-methyloxime	60	0.0400731	0.440783	-0.0561
Glyoxylate	60	0.0243528	0.442039	0.18
Eicosanenitrile	60	0.0229697	0.451265
3-Ethyl-7-hydroxyphthalide	60	0.0180303	0.451284
3-Heptene, 2,2,3,5,6-pentamethyl-	60	0.0178083	0.456147
2-ETHYLHEXANAL ETHYLENE GLYCOL ACETAL	60	0.0152558	0.456226
Benzoic acid, 4-ethoxy-, ethyl ester	60	0.0158079	0.456618	-0.9223
Isobutyrate	60	0.0127602	0.460563	0.7043
Cyclohexane, 1-ethyl-1,3-dimethyl-, trans-	60	0.0183394	0.462771	-0.8516
Diltiazem	60	0.0123809	0.46457	-0.8068
1,7-Dimethyl-4-(1-methylethyl)cyclodecane	60	0.0105801	0.470227	-0.0276
Glyoxylic acid	60	0.0211134	0.471406	0.3855
4-Methylvaleric acid, trimethylsilyl ester	60	0.0088845	0.475397
726, PENTACOSANE	60	0.0126156	0.47884
5-Ethyl-1,3-dioxane-5-methanol, tert-butyldimethylsilyl ether	60	0.006281	0.482299	0.7287
Diethyl-phthalate	60	0.0060478	0.482452
663, L-ASCORBIC ACID	60	0.0056484	0.483858
Glycine	60	0.0054937	0.488564
Aesculetin	60	0.0030292	0.492265
Decane, 2,3,5,8-tetramethyl-	60	0.0051852	0.492558
Neohesperidin dihydrochalcone	60	0.002953	0.493373	-0.0519
Tetradecane, 1-iodo-	60	0.0015286	0.497415	0.1768
Tetradecanal, O-methyloxime	60	0.0007148	0.498216	-0.9335
Hexadecane	60	0	0.5	-0.2617
Decanal, O-methyloxime	60	0	0.5
Oxalic acid, mono-{5-[(2-bromophenyl)(2,2-dimethylpropionyloxy)methyl]-7,8-dihydro-5H-[1,3]dioxolo[4,5-g]isoquinolin-6-yl} ester	60	0	0.5	-0.1798
3-Octanol, 3,7-dimethyl-	60	0	0.5	-0.2121
Spironolactone	60	0	0.5	0.2308
3a,7-Methano-3aH-cyclopentacyclooctene, 1,4,5,6,7,8,9,9a-octahydro-1,1,7-trimethyl-, [3aR-(3aà,7à,9aá)]-	60	0	0.5	-0.5859
Diethyl-phthalate	60	0	0.5	-0.324
Trimethylsilyl 2-methoxyacetate	60	0	0.5
Sulfurous acid, octadecyl pentyl ester	60	0	0.5	-0.8378
Tris(trimethylsilyl)carbamate	60	0	0.5
Isobutylamine	60	0	0.5
Mebeverine	60	0	0.5	0.2144
Heptanedioic acid, bis(tert-butyldimethylsilyl) ester	60	0	0.5
3-Cresotinic acid	60	0	0.5	0.6017
Norlidocaine	60	0	0.5	0.6936
1,3-Benzodioxole-5-carboxylic acid, tert-butyldimethylsilyl ester	60	0	0.5	-0.6584
1-Decanol, 2-hexyl-	60	0	0.5
Succinate	60	0	0.5	-0.0567
Pyruvate	60	0	0.5	-0.1837
Methylmalonate	60	0	0.5	0.4197
1,4-BUTANEDIAMINE	60	0	0.5
1H-Inden-1-one, 7-(1,1-dimethylethyl)-2,3-dihydro-3,3-dimethyl-	60	0	0.5
Trimethylsulfonium	60	0	0.5	0.7637
2-Ketohexanoic acid, trimethylsilyl ester	60	0	0.5
4-Ethoxybenzhydrazide	60	0	0.5
Tetradecane	60	0	0.5
10-METHYL-1-DODECANOL	60	0	0.5	0.2978
Hexestrol	60	0	0.5	-0.3016
Propanedioic acid, bis(trimethylsilyl) ester	60	0	0.5
Phenol, 4-cyclohexyl-	60	0	0.5	0.3435
Megastigma-4,6(E),8(Z)-triene	60	0	0.5	0.4494
L-ASCORBIC ACID	60	0	0.5
1,3-DIAMINOPROPANE	60	0	0.5	-0.1645
Tridecane, 2-methyl-	60	0	0.5	0.5789
Acetic acid, 10-dimethoxymethyl-13-methyl-3-oxo-4,5,6,7,8,9,10,11,12,13,14,15,16,17-tetradecahydro-3H-cyclopenta[a]phenanthren-17-yl (ester)	60	0	0.5	-0.6208
L-Aspartic acid, N-(tert-butyldimethylsilyl)-, bis(tert-butyldimethylsilyl) ester	60	0	0.5	0.1364
tetracosane	60	0	0.5	-0.7111
552, OXALIC ACID	60	0	0.5
Sarcosine	60	0	0.5
Acetylsalicylic acid	60	0	0.5	-0.5088
4-Hydroxyphenylpyruvic acid	60	0	0.5	0.035
Methoxyfenozide	60	0	0.5
Disulfide, di-tert-dodecyl	60	0	0.5	-0.6701
tert-Butyldimethylsilyl 2-(2-ethoxyethoxy)acetate	60	0	0.5	-0.3
Pyrimidinol	60	0	0.5
1-Decanol, 2-octyl-	60	0	0.5
(ñ)-3-Methyl-2-oxovaleric acid, trimethylsilyl ester	60	0	0.5	-0.5438
4,5,6,7-Tetramethylphthalide	60	0	0.5
Nickel tetracarbonyl	60	0	0.5	0.2433
Pentamethylbenzaldehyde	60	0	0.5
1-TETRADECENE	60	0	0.5
Oxalic acid	60	0	0.5
Methylmalonic acid	60	0	0.5	0.307
Glycine, trimethylsilyl ester	60	0	0.5
Carbon dioxide	60	0	0.5
Neoisolongifolene, 8-bromo-	60	0	0.5
Benzyl alcohol	60	0	0.5
Salicylic acid	60	0	0.5
BENZOIC ACID	60	0	0.5	-0.6651
Monoethyl phthalate	60	0	0.5
Gly	60	0	0.5
1,7-Dimethyl-4-(1-methylethyl)cyclodecane	60	0	0.5
BIS(TERT-BUTYLDIMETHYLSILYL) ETHER	60	0	0.5	0.5643
17-Pentatriacontene	60	0	0.5
Methyl (Z)-dec-2-en-4,6-diynoate	60	0	0.5	-0.2081
1-(2-Methoxyethoxy)-2-methyl-2-propanol, methyl ether	60	0	0.5	-0.497
4-Hydroxy-3-methoxymandelate	60	0	0.5
Octadecanoic acid, tert-butyldimethylsilyl ester	60	0	0.5	-0.7368
Octadecane, 1-iodo-	60	0	0.5
Urea, N-methyl-N-nitroso-	60	0	0.5	0.4983
4-Octene, 2,3,6-trimethyl-	60	0	0.5
Bis(dimethyl-t-butylsilyl) oxalate	60	0	0.5
ACETONITRILE	60	0	0.5
Decane, 3,8-dimethyl-	60	0	0.5
TRANS-DECALIN	60	0	0.5	-0.0703
Etymemazine	60	0	0.5	0.3967
Hydroquinidine	60	0	0.5	0.5995
Aminocarb	60	0	0.5	0.2065
3,6-Bis(trimethylsilyl)-1,4-cyclohexadiene	60	0	0.5
Hexadecanoic acid, tert-butyldimethylsilyl ester	60	0	0.5
ETHYL 4-HYDROXYBEZOATE	60	0	0.5
1-Nonene, 4,6,8-trimethyl-	60	0	0.5	0.7121
Cyclooctane, 1,4-dimethyl-, trans-	60	0	0.5	-0.3025
1,5-Di(trimethylsilyl)pentane	60	0	0.5
Rhodoviolascin	60	0	0.5	0.2356
N-Phenylacetyl-L-prolylglycine ethyl ester	60	0	0.5
Dodecane, 2,6,10-trimethyl-	60	0	0.5
Imipramine	60	0	0.5
1,8(2H,5H)-Isoquinolinedione, 6,7-dihydro-3-hydroxy-	60	0	0.5
Sydnone, 3-(o-ethoxyphenyl)-	60	0	0.5
TRIETHYLENE GLYCOL DIACETATE	60	0	0.5
propanoic acid, 2-methyl-, 1-(1,1-dimethylethyl)-2-methyl-1,3-propanediyl ester	60	0	0.5
Octanal, 7-methoxy-3,7-dimethyl-	60	0	0.5
2-Hydroxyisocaproic acid, trimethylsilyl ester	60	0	0.5	-0.5136
Cyclooctane, (1-methylpropyl)-	60	0	0.5
Propyne	60	0	0.5
1-Phenylcyclohexanol	60	0	0.5	-0.3173
Propionic acid	60	0	0.5	-0.6306
L-Tyrosine, N,O-bis(tert-butyldimethylsilyl)-, tert-butyldimethylsilyl ester	60	0	0.5	-1.4735
Propane, 2-chloro-2-methyl-	60	0	0.5
TRIMETHYL ORTHOACETATE	60	0	0.5	0.1681
CIS-DECALIN	60	0	0.5
3-Phenyl-3-pentanol	60	0	0.5
Dodecane, 4,6-dimethyl-	60	0	0.5	-0.6577
2-[(Trimethylsilyl)oxy]propan-1-ol	60	0	0.5
malonic acid	60	0	0.5
PROPYL PROPIONATE	60	0	0.5
1-Propene, 3,3-dichloro-	60	0	0.5
Lactic acid	60	0	0.5	0.6743
N,O-Bis(dimethyl-t-butylsilyl)-l-isoleucine	60	0	0.5	0.268
3-Dodecanol, 3,7,11-trimethyl-	60	0	0.5
tert-Butyldimethylsilyl 2-(2-(2-ethoxyethoxy)ethoxy)acetate	60	0	0.5
Umbelliferone	60	0	0.5
1-(2-Ethyl-[1,3]dithian-2-yl)-3-methyl-butan-1-ol	60	0	0.5
Octadecane	60	0	0.5
4,7,9,9,10,10-Hexamethyl-2,5,8-trioxa-9-silaundecane	60	0	0.5	-0.4988
Propane, 1,2,3-tris[(tert-butyldimethylsilyl)oxy]-	60	0	0.5	0.2946
Perindoprilate	60	0	0.5
Decanoic acid, tert-butyldimethylsilyl ester	60	0	0.5
Pentamidine	60	0	0.5
3-Decene, 2,2-dimethyl-, (E)-	60	0	0.5	-0.4495
Acetic acid, [(tert-butyldimethylsilyl)oxy]-, tert-butyldimethylsilyl ester	60	0	0.5	0.2867
METHOXYCITRONELLAL	60	0	0.5
Bis(dimethyl-t-butylsilyl) adipate	60	0	0.5
DL-Glyceraldehyde, bis(tert-butyldimethylsilyl) ether	60	0	0.5	0.7142
Nonanoic acid, tert-butyldimethylsilyl ester	60	0	0.5
Methyl cis-2-trimethylsilyl-cyclopropane-1-carboxylate	60	0	0.5
1,3-Dimethyladamantan-5-carboxylic acid, trimethylsilyl ester	60	0	0.5
1H-Inden-1-one, 5-(1,1-dimethylethyl)-2,3-dihydro-3,3-dimethyl-	60	0	0.5
Phosphoric acid, tris(tert-butyldimethylsilyl) ester	60	0	0.5
Nonanedioic acid, bis(tert-butyldimethylsilyl) ester	60	0	0.5
1-Butene, 3,3-bis[[(tert-butyldimethylsilyl)oxy]methyl]-4-[(2-methoxyethoxy)methoxy]-	60	0	0.5
Cholesterol, tert-butyldimethylsilyl ether	60	0	0.5	-0.674
(S)-(+)-Citramailc acid	60	0	0.5
Butyric acid, 4-methoxy-, trimethylsilyl ester	60	0	0.5	0.5168
Mefexamide	60	0	0.5
Propane	60	0	0.5
Ethanedioic acid, bis(trimethylsilyl) ester	60	0	0.5
1-Nonene, 4,6,8-trimethyl-	60	0	0.5
Cyclohexane, 1-ethyl-2-propyl-	60	0	0.5	0.7979
Cetirizine N-Oxide	60	0	0.5
Heptacosane	60	0	0.5	-0.4665
Undecane, 3,8-dimethyl-	60	0	0.5	-0.2819
Decanal, O-methyloxime	60	0	0.5	-0.7521
Sulfurous acid, octadecyl pentyl ester	60	0	0.5	-0.0511
11-Methyldodecanol	60	0	0.5
Succinate	60	0	0.5
10-METHYL-1-DODECANOL	60	0	0.5	-0.3163
tetracosane	60	0	0.5	-0.8474
4,5,6,7-Tetramethylphthalide	60	0	0.5
Neoisolongifolene, 8-bromo-	60	0	0.5
4-Octene, 2,3,6-trimethyl-	60	0	0.5
Cyclooctane, 1,4-dimethyl-, trans-	60	0	0.5	-0.6114
Sydnone, 3-(o-ethoxyphenyl)-	60	0	0.5
2-ETHYLHEXANAL ETHYLENE GLYCOL ACETAL	60	0	0.5
Cyclooctane, (1-methylpropyl)-	60	0	0.5
N-Methyl-a-aminoisobutyric acid	60	0	0.5	0.0236
3-Decene, 2,2-dimethyl-, (E)-	60	0	0.5	0.658
Ethanedioic acid, bis(trimethylsilyl) ester	60	0	0.5
11-Methyldodecanol	60	0	0.5	0.74
1-Butanamine	60	0	0.5
Glycolic acid	60	0	0.5
Cyclohexane, 1-ethyl-2-propyl-	60	0	0.5	-0.6359
1-Butanamine	60	0	0.5
Butanedioic acid, 2-[(tert-butyldimethylsilyl)oxy]-, bis(tert-butyldimethylsilyl) ester	60	0	0.5	0.4545
Ethanol, 2-(trimethylsilyl)-	60	0	0.5	-0.3712
Tetradecane, 1-iodo-	60	0	0.5
Benzenepropanoic acid, tert-butyldimethylsilyl ester	60	0	0.5	0.3064
Glyoxylate	60	0	0.5	-0.1481
Ethanone, 1-[2,3-dihydro-2,3-dihydroxy-2-(1-methylethenyl)-5-benzofuranyl]-	60	0	0.5
Pentanoic acid, 2-oxo-, trimethylsilyl ester	60	0	0.5	-0.1587
D-Ala	60	0	0.5	-0.9565
Cyclopentane, hexyl-	60	0	0.5	-0.0014
Ethanone, 1-(4-ethoxyphenyl)-	60	0	0.5	0.4259
Propane, 1,1-dimethoxy-	60	0	0.5
3,12-Dioxa-2,13-disilatetradecane, 2,2,13,13-tetramethyl-	60	0	0.5	-0.0919
Pentadecane	60	0	0.5	-0.4743
Glyoxylic acid	60	0	0.5
Butanedioic acid, 2-[(tert-butyldimethylsilyl)oxy]-, bis(tert-butyldimethylsilyl) ester	60	0	0.5	-0.9276
Trimethylsilyl fluoride	60	0	0.5	-0.8287
Propanoic acid, 2-oxo-, trimethylsilyl ester	60	0	0.5	-0.2331
Benzoylformate	60	0	0.5	0.2197
Cyclooctane, 1,4-dimethyl-, cis-	60	0	0.5
hexacosane	60	0	0.5
4,6-Bis(4-ethoxybenzylthio)-5-nitropyrimidine	60	0	0.5	-0.7909
13,13-Dimethyl-3,6,9-trioxa-13-silatetradecan-1-ol	60	0	0.5	0.4838
2,2,4,4,6,8,8-HEPTAMETHYLNONANE	60	0	0.5	0.143
Decane, 2,9-dimethyl-	60	0	0.5
Ethanol, 2-(trimethylsilyl)-	60	0	0.5
1,4-Cyclohexadiene, 1,3,6-tris(trimethylsilyl)-	60	0	0.5	0.0953
Dodecane, 1-iodo-	60	0	0.5
Pyridaphenthion	60	0	0.5
Benzenebutanoic acid, 4-methoxy-3-methyl-ç-oxo-	60	0	0.5
2-METHOXYETHANOL	60	0	0.5	-0.317
1-Iodo-2-methylundecane	60	0	0.5
Propionate	60	0	0.5	-0.1698
1-Buten-3-yne	60	0	0.5
Glycolate	60	0	0.5	-0.6793
Cetene	60	0	0.5	0.5156
2-Oxo-3-phenylpropanoic acid (Mixture oxo and keto)	60	0	0.5
Cyclopentane, 1-pentyl-2-propyl-	60	0	0.5	-0.38
á-Vatirenene	60	0	0.5
Phthalic anhydride	60	0	0.5	-0.1071
Isoproturon	60	0	0.5
9-OH-Risperidone	60	0	0.5
1-Octene, 3,7-dimethyl-	60	0	0.5	-0.0405
1,4-Cyclohexadiene, 3,3,6,6-tetraethyl-	60	0	0.5
1,2-Ethanediol, monoformate	60	0	0.5
Bis(dimethyl-t-butylsilyl) maleate	60	0	0.5	-0.0666
Allopurinol	60	0	0.5
Benzenepropanoic acid, tert-butyldimethylsilyl ester	60	0	0.5
Tris(trimethylsilyl)borate	60	0	0.5
N-OCTADECANE	60	0	0.5	0.4984
Dimantine	60	0	0.5	-0.057
Benzoic acid trimethylsilyl ester	60	0	0.5
4-Dodecanol	60	0	0.5	0.1308
Butanoic acid, 2-oxo-, trimethylsilyl ester	60	0	0.5
Nitrous oxide	60	0	0.5
Oxalic acid, mono-{5-[(2-bromophenyl)(2,2-dimethylpropionyloxy)methyl]-7,8-dihydro-5H-[1,3]dioxolo[4,5-g]isoquinolin-6-yl} ester	60	0	0.5
3-Octanol, 3,7-dimethyl-	60	0	0.5	0.3386
675, Dihydrouracil	60	0	0.5
Spironolactone	60	0	0.5
3a,7-Methano-3aH-cyclopentacyclooctene, 1,4,5,6,7,8,9,9a-octahydro-1,1,7-trimethyl-, [3aR-(3aà,7à,9aá)]-	60	0	0.5
6-tert-Butyl-4-methylcoumarin	60	0	0.5	0.6617
Benzoic acid, 2-[(trimethylsilyl)oxy]-, trimethylsilyl ester	60	0	0.5	0.1534
L-Asparagine, N,N2-bis(tert-butyldimethylsilyl)-, tert-butyldimethylsilyl ester	60	0	0.5
Tris(trimethylsilyl)carbamate	60	0	0.5
Mebeverine	60	0	0.5
Heptanedioic acid, bis(tert-butyldimethylsilyl) ester	60	0	0.5
3-Cresotinic acid	60	0	0.5
1,3-Benzodioxole-5-carboxylic acid, tert-butyldimethylsilyl ester	60	0	0.5	0.2234
TRIMETHYL ORTHOFORMATE	60	0	0.5
Neohesperidin dihydrochalcone	60	0	0.5	0.3026
Pyruvate	60	0	0.5
Methylmalonate	60	0	0.5	-0.2395
1H-Inden-1-one, 7-(1,1-dimethylethyl)-2,3-dihydro-3,3-dimethyl-	60	0	0.5
Trimethylsulfonium	60	0	0.5
2-Ketohexanoic acid, trimethylsilyl ester	60	0	0.5
Tetradecane	60	0	0.5	-0.3251
Hexestrol	60	0	0.5	0.7167
Propanedioic acid, bis(trimethylsilyl) ester	60	0	0.5	0.5094
Cetirizine N-Oxide	60	0	0.5
Ethanone, 1-[2,3-dihydro-2,3-dihydroxy-2-(1-methylethenyl)-5-benzofuranyl]-	60	0	0.5
Phenol, 4-cyclohexyl-	60	0	0.5	-1.1329
Hexadecanoic acid, trimethylsilyl ester	60	0	0.5
Butanoic acid, trimethylsilyl ester	60	0	0.5
Methylmaleic acid, bis(trimethylsilyl) ester	60	0	0.5
1,3-DIAMINOPROPANE	60	0	0.5	0.7988
3,3-Dichloropropyne	60	0	0.5	-0.4412
Acetic acid, 10-dimethoxymethyl-13-methyl-3-oxo-4,5,6,7,8,9,10,11,12,13,14,15,16,17-tetradecahydro-3H-cyclopenta[a]phenanthren-17-yl (ester)	60	0	0.5
552, OXALIC ACID	60	0	0.5
Pentanoic acid, 2-oxo-, trimethylsilyl ester	60	0	0.5	-0.034
2-Oxoglutarate	60	0	0.5
Acetylsalicylic acid	60	0	0.5
Ethylparaben	60	0	0.5
4-Hydroxyphenylpyruvic acid	60	0	0.5
Methoxyfenozide	60	0	0.5	0.5779
Argon	60	0	0.5	-0.0997
4-Methylvaleric acid, trimethylsilyl ester	60	0	0.5
DL-3-Phenyllactic acid	60	0	0.5	-0.0576
(ñ)-3-Methyl-2-oxovaleric acid, trimethylsilyl ester	60	0	0.5
Cyclopropene	60	0	0.5
Nickel tetracarbonyl	60	0	0.5
Ribitol, 1,2,3,4,5-pentakis-O-(trimethylsilyl)-	60	0	0.5
D-Ala	60	0	0.5
Hexanoic acid, trimethylsilyl ester	60	0	0.5	0.1924
Methylmalonic acid	60	0	0.5
4-Nonene, 2,3,3-trimethyl-, (Z)-	60	0	0.5
Glycine, trimethylsilyl ester	60	0	0.5
Carbon dioxide	60	0	0.5
Benzyl alcohol	60	0	0.5
BENZOIC ACID	60	0	0.5
Monoethyl phthalate	60	0	0.5
Cyclopentane, hexyl-	60	0	0.5	0.3477
Sulfurous acid, 2-ethylhexyl undecyl ester	60	0	0.5
Gly	60	0	0.5
N-Nitrosodimethylamine (NDMA)	60	0	0.5
Mercaptoacetic acid, bis(trimethylsilyl)-	60	0	0.5	0.7391
1-Decylamine	60	0	0.5
Dodecanal, O-methyloxime	60	0	0.5	-0.1173
4-Hydroxy-3-methoxymandelate	60	0	0.5
Succinic acid	60	0	0.5	0.175
Cyclopentane, 1-butyl-2-ethyl-	60	0	0.5
Octadecane, 1-iodo-	60	0	0.5	0.6506
2,2-Dimethyl-3-heptene trans	60	0	0.5
Etymemazine	60	0	0.5
Hydroquinidine	60	0	0.5
Aminocarb	60	0	0.5
3,6-Bis(trimethylsilyl)-1,4-cyclohexadiene	60	0	0.5
Ethanone, 1-(4-ethoxyphenyl)-	60	0	0.5
undecanol (n-)	60	0	0.5	-0.1712
Di-n-butyl phthalate	60	0	0.5	0.0511
BUTYL PROPIONATE	60	0	0.5
Hexane, 3,3-dimethyl-	60	0	0.5	-1.0108
N-Phenylacetyl-L-prolylglycine ethyl ester	60	0	0.5
2-Ethyl-3-ketovalerate, bis(trimethylsilyl)	60	0	0.5
Linolenic acid	60	0	0.5
Triethylene glycol di(2-ethylhexoate)	60	0	0.5	-1.3219
Propanoic acid, 2-methyl-, trimethylsilyl ester	60	0	0.5	0.0533
702, DL-ALPHA-PHENYLPROPIONIC ACID TRIMETHYLSILYL ESTER	60	0	0.5	0.2507
1-Nonadecanamine, N,N-dimethyl-	60	0	0.5
Dodecane, 2,7,10-trimethyl-	60	0	0.5
3,6,9-Trioxa-2,10-disilaundecane, 2,2,10,10-tetramethyl-	60	0	0.5
propanoic acid, 2-methyl-, 1-(1,1-dimethylethyl)-2-methyl-1,3-propanediyl ester	60	0	0.5
Propane, 1,1-dimethoxy-	60	0	0.5	0.7275
2-Methyl-4-pentenoic acid, trimethylsilyl ester	60	0	0.5
Propylthiouracil	60	0	0.5
4-Ethoxybenzoyl chloride	60	0	0.5
1-Octanol, 2-nitro-	60	0	0.5	0.7754
CIS-DECALIN	60	0	0.5
Trimethylsilyl trifluoroacetate	60	0	0.5	0.5505
o-n-Butylhydroxylamine	60	0	0.5
1-Docosanol, trimethylsilyl ether	60	0	0.5	0.6948
malonic acid	60	0	0.5
7,9-Di-tert-butyl-1-oxaspiro(4,5)deca-6,9-diene-2,8-dione	60	0	0.5
N,N'-Dimethylurea, N-(tert-butyldimethylsilyl)-	60	0	0.5
1,3-Butadiyne	60	0	0.5	0.6056
4-Pentenoic acid, trimethylsilyl ester	60	0	0.5	-0.1569
Benzoic acid, 4-ethoxy-, ethyl ester	60	0	0.5
Pentadecane	60	0	0.5	-0.6912
3-Dodecanol, 3,7,11-trimethyl-	60	0	0.5
Dodecane, 2,6,11-trimethyl-	60	0	0.5
1-Methylnicotinamide	60	0	0.5
Methyl propenyl ketone	60	0	0.5
Cadmium[ii] bis(dibutyldithiophosphate)	60	0	0.5
1-(t-Butyldimethylsilyl)-4-(2,2-dimethyl-6-methylene-cyclohexyl)-butan-1-one	60	0	0.5	-0.1554
4-(Trimethylsilyoxy)-3-penten-2-one	60	0	0.5
Mono-TMS of (pyridoxine-H2O)	60	0	0.5	-1.6658
Glycine, N-formyl-, trimethylsilyl ester	60	0	0.5	0.2621
ETHYL BENZOATE	60	0	0.5
Ethylmalonic acid	60	0	0.5
2,4,6,8-Tetramethyl-1-undecene	60	0	0.5
Propane	60	0	0.5
Trimethylsilyl fluoride	60	0	0.5	-0.2102
Propanoic acid, 2-oxo-, trimethylsilyl ester	60	0	0.5	-0.6726
Benzoylformate	60	0	0.5	0.7837
Cyclooctane, 1,4-dimethyl-, cis-	60	0	0.5
hexacosane	60	0	0.5
4,6-Bis(4-ethoxybenzylthio)-5-nitropyrimidine	60	0	0.5	-1.6282
13,13-Dimethyl-3,6,9-trioxa-13-silatetradecan-1-ol	60	0	0.5	-1.0542
DOCOSANE	60	0	0.5	0.6506
2,2,4,4,6,8,8-HEPTAMETHYLNONANE	60	0	0.5	0.3543
Decane, 2,9-dimethyl-	60	0	0.5
1,4-Cyclohexadiene, 1,3,6-tris(trimethylsilyl)-	60	0	0.5
Dodecane, 1-iodo-	60	0	0.5	0.2438
Cyclohexane, 1-ethyl-1,3-dimethyl-, trans-	60	0	0.5	-0.1324
Pyridaphenthion	60	0	0.5	-0.1466
Benzenebutanoic acid, 4-methoxy-3-methyl-ç-oxo-	60	0	0.5	-0.57
2-METHOXYETHANOL	60	0	0.5	-0.0999
1-Iodo-2-methylundecane	60	0	0.5	-0.7281
Heptacosane	60	0	0.5	-0.5833
Propionate	60	0	0.5
Glycolate	60	0	0.5	0.7061
Cetene	60	0	0.5	-0.8702
2-Oxo-3-phenylpropanoic acid (Mixture oxo and keto)	60	0	0.5	0.3967
á-Vatirenene	60	0	0.5
Phthalic anhydride	60	0	0.5	-1.2236
Tyramine	60	0	0.5
Undecane, 3,8-dimethyl-	60	0	0.5	0.4902
Isoproturon	60	0	0.5	0.175
9-OH-Risperidone	60	0	0.5	0.6391
Cyclohexane, 1,3,5-trimethyl-2-octadecyl-	60	0	0.5
Decanedioic acid, bis(tert-butyldimethylsilyl) ester	60	0	0.5	-0.1391
Decane, 2,3,5,8-tetramethyl-	60	0	0.5
1-Octene, 3,7-dimethyl-	60	0	0.5	0.7526
1,4-Cyclohexadiene, 3,3,6,6-tetraethyl-	60	0	0.5
1-(3-Isopropyl-4-methyl-pent-3-en-1-ynyl)-1-methyl-cyclopropane	60	0	0.5
Malonic acid, bis(2-trimethylsilylethyl ester	60	0	0.5	0.3597
1,2-Ethanediol, monoformate	60	0	0.5	0.6753
1-Docosene	60	0	0.5	-0.096
Bis(dimethyl-t-butylsilyl) maleate	60	0	0.5	0.1986
Allopurinol	60	0	0.5	-0.7368
Tris(trimethylsilyl)borate	60	0	0.5
N-OCTADECANE	60	0	0.5
Dimantine	60	0	0.5
Benzoic acid trimethylsilyl ester	60	0	0.5	0.736
4-Dodecanol	60	0	0.5	-0.0608
Butanoic acid, 2-oxo-, trimethylsilyl ester	60	0	0.5
726, PENTACOSANE	60	0	0.5
Nitrous oxide	60	0	0.5
