# Supplementary material for: Analysis of serum changes in response to a high fat high cholesterol diet challenge reveals metabolic biomarkers of atherosclerosis
Source: PLoS One. 2019 Apr 5;14(4):e0214487. doi: 10.1371/journal.pone.0214487 (PMC6450610; doi:10.1371/journal.pone.0214487)
Supplement: S7 Table — (XLSX) [file pone.0214487.s010.xlsx]

## Sheet: Sheet1
[Males] PEARSON - Correlation matrix (R2 values]
	Lactic acid	Cholesterol	Asparagine	2 years Age	LDL_Final	TG_Final	H_Upp_Rid_F_Sc	H_F_Sc	Heart_Pix	H_Corn_Art_Sc	H_Kid_F_Sc	Kid_F_Sc	BW_Final	Glu_Final
Lactic acid	1
Cholesterol	0.5	1
Asparagine	0.5	0.51	1
2 years Age	-0.19	-0.12	-0.41	1
LDL_Final	-0.08	0.35	0	0.2	1
TG_Final	0.05	-0.04	0.2	0.08	-0.22	1
H_Upp_Rid_F_Sc	-0.08	-0.21	0.11	-0.25	-0.17	0.15	1
H_F_Sc	-0.21	-0.24	0	-0.19	-0.17	0.19	0.92	1
Heart_Pix	-0.23	-0.21	-0.07	-0.24	-0.03	0.23	0.79	0.89	1
H_Corn_Art_Sc	-0.3	-0.24	-0.12	-0.09	-0.14	0.21	0.66	0.9	0.84	1
H_Kid_F_Sc	-0.25	-0.06	-0.53	0.23	0.23	-0.04	-0.05	0.01	0.05	0.07	1
Kid_F_Sc	0.06	-0.2	-0.32	0.15	-0.06	-0.13	-0.07	-0.09	-0.08	-0.09	0.54	1
BW_Final	-0.17	-0.15	-0.13	0.02	-0.13	-0.07	-0.08	0.1	0.18	0.28	0.16	0.35	1
Glu_Final	-0.37	-0.23	-0.16	0.06	-0.27	0.07	0.23	0.1	0.05	-0.06	0.17	0.01	0.17	1
[Females] PEARSON - Correlation matrix [R2 Values]
	2 years Age	Glu_Final	H_Upp_Rid_F_Sc	Kid_F_Sc	BW_Final	Lactic acid	LDL_Final	TG_Final	Cholesterol	Heart_Pix	H_Kid_F_Sc	Asparagine	H_Corn_Art_Sc	H_F_Sc
2 years Age	1
Glu_Final	0.42	1
H_Upp_Rid_F_Sc	0.01	0.19	1
Kid_F_Sc	0.14	0.23	0.4	1
BW_Final	-0.29	0.26	0.08	-0.15	1
Lactic acid	0.01	-0.3	-0.36	0.03	0.09	1
LDL_Final	-0.17	-0.01	0.12	0.05	0.02	-0.28	1
TG_Final	-0.03	0.06	0.21	0.15	-0.05	-0.21	0.26	1
Cholesterol	-0.08	-0.15	0.2	-0.07	0.37	0.2	0.19	0.4	1
Heart_Pix	-0.06	0	-0.11	-0.07	0	0.03	0.03	0.1	0.07	1
H_Kid_F_Sc	0.1	0.1	0.01	0.05	0.19	0.13	0.31	-0.16	0.02	0.48	1
Asparagine	0.09	0.11	0.12	0.21	0.31	0.3	0.15	0.11	0.26	0.33	0.18	1
H_Corn_Art_Sc	0.02	-0.48	-0.03	0.05	-0.21	0.2	0.27	0.07	0.26	0.26	0.29	0.4	1
H_F_Sc	0.03	-0.28	0.58	0.29	-0.13	-0.06	0.29	0.18	0.33	0.15	0.24	0.4	0.79	1
