# Supplementary material for: Analysis of serum changes in response to a high fat high cholesterol diet challenge reveals metabolic biomarkers of atherosclerosis
Source: PLoS One. 2019 Apr 5;14(4):e0214487. doi: 10.1371/journal.pone.0214487 (PMC6450610; doi:10.1371/journal.pone.0214487)
Supplement: S8 Table — (XLSX) [file pone.0214487.s011.xlsx]

## Sheet: Sheet1
Name	10-METHYL-1-DODECANOL	Unknown_320	1-Nonadecanamine, N,N-dimethyl-	Unknown_359	Unknown_360	L-Asparagine	Cyclohexane, 1-ethyl-2-propyl-	2-Oxo-3-phenylpropanoic acid (Mixture oxo and keto)	Common iliac artery: percent covered by fatty streak	Common iliac artery: i-normalized percent covered by fatty streak	Common iliac artery: i-normalized age- and sex-adjusted residual percent covered by fatty streak	Descending aorta: : i-normalized age- and sex-adjusted residual percent covered by fatty streak	Descending aorta: percent covered by fatty streak	Descending aorta: i-normalized percent covered by fatty streak	i-normalized sum age- and sex-adjusted residual of percents covered by fatty streaks in all three arteries	Sum of percents covered by fatty streaks in all three arteries	i-normalized sum of percents covered by fatty streaks in all three arteries	Aortic arch: i-normalized age- and sex-adjusted residual percent covered by fatty streak	Aortic arch: percent covered by fatty streak	Aortic arch: i-normalized percent covered by fatty streak	Pentadecane	1,3-DIAMINOPROPANE	2-Oxoglutarate	1-Docosanol, trimethylsilyl ether	ETHYL BENZOATE	Unknown_354	Unknown_368	Unknown_392	Tridecane	1-Nonene, 4,6,8-trimethyl-	Dodecane, 4,6-dimethyl-	4,5,6,7-Tetramethylphthalide	Unknown_250
10-METHYL-1-DODECANOL	1
Unknown_320	0.76	1
1-Nonadecanamine, N,N-dimethyl-	0.51	0.46	1
Unknown_359	0.37	0.45	0.42	1
Unknown_360	0.31	0.29	0.35	0.66	1
L-Asparagine	0.5	0.57	0.34	-0.03	0	1
Cyclohexane, 1-ethyl-2-propyl-	0.64	0.63	0.57	0.23	0.29	0.82	1
2-Oxo-3-phenylpropanoic acid (Mixture oxo and keto)	0.49	0.47	0.54	0.38	0.58	0.57	0.82	1
Common iliac artery: percent covered by fatty streak	0.11	0.07	0.16	-0.12	-0.07	0.41	0.48	0.33	1
Common iliac artery: i-normalized percent covered by fatty streak	0.06	0.06	0.17	-0.13	-0.12	0.32	0.35	0.18	0.88	1
Common iliac artery: i-normalized age- and sex-adjusted residual percent covered by fatty streak	0.06	0.07	0.16	-0.13	-0.13	0.32	0.35	0.19	0.88	1	1
Descending aorta: : i-normalized age- and sex-adjusted residual percent covered by fatty streak	-0.07	-0.02	0.05	0.01	0.15	0.08	0.05	0.05	0.34	0.41	0.41	1
Descending aorta: percent covered by fatty streak	-0.11	-0.09	-0.03	-0.04	0.06	0.06	0.02	0.06	0.38	0.34	0.35	0.9	1
Descending aorta: i-normalized percent covered by fatty streak	-0.1	-0.05	0.01	0	0.09	0.08	0.05	0.08	0.37	0.38	0.39	0.93	0.98	1
i-normalized sum age- and sex-adjusted residual of percents covered by fatty streaks in all three arteries	0.03	0.05	0.16	0	0.1	0.26	0.28	0.23	0.7	0.73	0.73	0.85	0.78	0.8	1
Sum of percents covered by fatty streaks in all three arteries	0.02	0	0.12	-0.05	0.02	0.28	0.31	0.27	0.8	0.72	0.73	0.74	0.83	0.82	0.91	1
i-normalized sum of percents covered by fatty streaks in all three arteries	0	0.02	0.13	-0.01	0.05	0.25	0.27	0.24	0.71	0.69	0.71	0.8	0.85	0.87	0.95	0.97	1
Aortic arch: i-normalized age- and sex-adjusted residual percent covered by fatty streak	0.09	0	0.26	0.15	0.17	0.2	0.26	0.26	0.54	0.52	0.52	0.6	0.55	0.57	0.82	0.76	0.79	1
Aortic arch: percent covered by fatty streak	0.09	0.04	0.24	0.11	0.09	0.24	0.3	0.35	0.61	0.56	0.58	0.51	0.61	0.61	0.78	0.85	0.85	0.87	1
Aortic arch: i-normalized percent covered by fatty streak	0.07	0.02	0.22	0.13	0.1	0.2	0.25	0.28	0.52	0.46	0.49	0.54	0.64	0.64	0.76	0.81	0.83	0.91	0.95	1
Pentadecane	0.48	0.63	0.19	0.34	0.3	0.15	0.23	0.1	-0.16	-0.08	-0.08	0.03	-0.08	-0.04	-0.04	-0.15	-0.1	-0.09	-0.14	-0.12	1
1,3-DIAMINOPROPANE	0.26	0.18	0.66	-0.04	-0.05	0.28	0.36	0.19	0.15	0.15	0.14	-0.02	-0.09	-0.06	0.06	0.02	0.02	0.06	0	0	-0.04	1
2-Oxoglutarate	0.37	0.39	0.6	0.02	-0.02	0.44	0.57	0.46	0.31	0.26	0.26	-0.08	-0.09	-0.08	0.11	0.14	0.11	0.12	0.14	0.11	-0.05	0.73	1
1-Docosanol, trimethylsilyl ether	0.57	0.48	0.69	0.29	0.33	0.55	0.6	0.46	0.19	0.24	0.23	0.09	-0.02	0.02	0.2	0.13	0.13	0.25	0.19	0.15	0.16	0.6	0.54	1
ETHYL BENZOATE	0.39	0.4	0.62	0.28	0.45	0.54	0.6	0.54	0.28	0.25	0.23	0.15	0.09	0.12	0.24	0.23	0.21	0.26	0.22	0.18	0.07	0.54	0.49	0.8	1
Unknown_354	0.46	0.5	0.55	0.26	0.39	0.59	0.6	0.55	0.12	0.09	0.08	0.13	0.05	0.08	0.15	0.1	0.11	0.13	0.09	0.07	0.17	0.48	0.53	0.73	0.79	1
Unknown_368	0.49	0.54	0.57	0.27	0.35	0.52	0.64	0.58	0.16	0.14	0.13	-0.09	-0.16	-0.12	0.04	0.02	0.01	0.08	0.09	0.04	0.19	0.5	0.66	0.73	0.73	0.77	1
Unknown_392	0.58	0.6	0.6	0.34	0.37	0.57	0.6	0.5	0.12	0.14	0.12	0.08	-0.02	0.02	0.15	0.06	0.09	0.14	0.07	0.05	0.19	0.49	0.57	0.82	0.75	0.74	0.82	1
Tridecane	0.55	0.68	0.32	0.41	0.18	0.3	0.41	0.29	0.07	0.04	0.06	-0.14	-0.16	-0.12	-0.06	-0.05	-0.04	-0.08	-0.04	-0.02	0.42	0.11	0.33	0.27	0.16	0.28	0.33	0.37	1
1-Nonene, 4,6,8-trimethyl-	-0.58	-0.69	-0.27	-0.31	-0.16	-0.28	-0.34	-0.21	0.02	0.08	0.07	0.11	0.11	0.08	0.1	0.08	0.07	0.1	0.07	0.04	-0.54	-0.11	-0.29	-0.21	-0.14	-0.3	-0.35	-0.3	-0.57	1
Dodecane, 4,6-dimethyl-	-0.56	-0.61	-0.28	-0.31	-0.17	-0.26	-0.3	-0.19	0.12	0.17	0.15	0.16	0.16	0.12	0.15	0.15	0.12	0.1	0.07	0.04	-0.43	-0.06	-0.27	-0.21	-0.08	-0.19	-0.26	-0.29	-0.58	0.77	1
4,5,6,7-Tetramethylphthalide	-0.4	-0.63	-0.18	-0.18	-0.16	-0.29	-0.35	-0.25	0.05	0.09	0.08	0.13	0.16	0.13	0.12	0.15	0.12	0.22	0.2	0.19	-0.41	-0.13	-0.27	-0.1	-0.16	-0.26	-0.38	-0.35	-0.48	0.47	0.4	1
Unknown_250	-0.41	-0.62	-0.2	-0.28	-0.08	-0.18	-0.22	-0.23	0.08	0.09	0.08	0.05	0.06	0.04	0.08	0.08	0.07	0.12	0.07	0.07	-0.47	-0.01	-0.25	0	0.05	-0.03	-0.19	-0.27	-0.43	0.42	0.45	0.68	1
