# Supplementary material for: Analysis of serum changes in response to a high fat high cholesterol diet challenge reveals metabolic biomarkers of atherosclerosis
Source: PLoS One. 2019 Apr 5;14(4):e0214487. doi: 10.1371/journal.pone.0214487 (PMC6450610; doi:10.1371/journal.pone.0214487)
Supplement: S9 Table — Table is displaying R, slope, T-statistics, and P-values. (XLSX) [file pone.0214487.s012.xlsx]

## Sheet: Sheet1
Metabolites	R2	Slope	t-stats	P-values
Benzoylformate	0.271407	436.451	4.64817	3.48613e-05
malonic acid	0.164773	289.923	3.38263	0.00196006
Glycolic acid	0.159822	8508.33	3.32159	0.00233345
Heptanedioic acid, bis(tert-butyldimethylsilyl) ester	0.15035	174.612	3.20365	0.00324806
N-Phenylacetyl-L-prolylglycine ethyl ester	0.148329	791.29	3.17827	0.00348383
DOCOSANE	0.136993	32033.3	3.03428	0.00514598
Pyruvate	0.128374	769.003	2.92272	0.00689891
Dodecane, 4,6-dimethyl-	0.128201	27015.1	2.92046	0.00693936
Isobutyrate	0.127619	48.426	2.91285	0.00707738
9-OH-Risperidone	0.126801	3545.71	2.90214	0.00727578
Mercaptoacetic acid, bis(trimethylsilyl)-	0.125726	294.107	2.88803	0.00754474
Trimethylsulfonium	0.124633	3525.3	2.87366	0.00782793
Hexadecanoic acid, trimethylsilyl ester	0.122235	14282.8	2.84199	0.00848596
Carbachol	0.119423	88.3751	2.80463	0.00932547
Etymemazine	0.116228	90.1948	2.76185	0.0103769
Norlidocaine	0.113941	31.7208	2.73101	0.0111991
Ethanol, 2-(trimethylsilyl)-	0.102198	1204.97	2.56948	0.0165143
Methylmaleic acid, bis(trimethylsilyl) ester	0.0978541	669.138	2.50822	0.0190416
Cyclohexane, 1-ethyl-2-propyl-	0.0964515	13923.3	2.48824	0.0199345
Tyramine	0.0953285	60.6663	2.47218	0.0206785
Tetradecane	0.0926483	2375.68	2.43358	0.0225642
Benzoic acid trimethylsilyl ester	0.0893193	30142.9	2.38508	0.0251385
Octanal, 7-methoxy-3,7-dimethyl-	0.0872901	385.808	2.35521	0.0268445
1-Iodo-2-methylundecane	0.0828218	14629.8	2.28855	0.0310044
1-Decanol, 2-hexyl-	0.0799802	2748.15	2.24547	0.0339668
Argon	0.0797848	-41.3797	-2.24248	0.0341802
Hexestrol	0.0786837	27.4697	2.22563	0.0354076
L-Asparagine	0.0784475	16732.9	2.222	0.0356763
4,5,6,7-Tetramethylphthalide	0.0771343	8086.49	2.20175	0.037207
3-Octanol, 3,7-dimethyl-	0.0761348	983.732	2.18626	0.0384142
2-Oxo-3-phenylpropanoic acid (Mixture oxo and keto)	0.0752941	192.682	2.17316	0.039459
1-(4-Ethoxyphenyl)acetone	0.0738349	511.727	2.15031	0.0413377
Etymemazine	0.0723653	47.983	2.12711	0.0433171
Ethanedioic acid, bis(trimethylsilyl) ester	0.0691506	112925	2.07574	0.0479713
Decane, 2,9-dimethyl-	0.0687972	16905.3	2.07003	0.0485115
Tetradecanal, O-methyloxime	0.0661969	-2880.47	-2.02771	0.0526708
Cyclopropene	0.0649464	-17.1935	-2.00712	0.0547918
Methyl (Z)-dec-2-en-4,6-diynoate	0.0642214	-180.394	-1.99511	0.056059
Isonicotinate hydrazide	0.0640392	20.5181	1.99209	0.0563818
6-tert-Butyl-4-methylcoumarin	0.062137	226.734	1.96029	0.0598619
Umbelliferone	0.0586343	-102.956	-1.90069	0.0668206
á-Vatirenene	0.0585453	1079.97	1.89915	0.0670073
Benzoylformate	0.0584557	24.8223	1.89761	0.0671957
3-Butyn-1-ol	0.0579203	253.7	1.88836	0.0683319
Carbonyl sulfide	0.0578418	463.363	1.88701	0.0685
Benzeneethanamine, N-[(pentafluorophenyl)methylene]-á,4-bis[(trimethylsilyl)oxy]-	0.0569785	12.8522	1.87201	0.0703761
Tridecane, 2-methyl-	0.0544571	-2478.32	-1.82768	0.0761438
ETHYL BENZOATE	0.0531507	3994.96	1.80438	0.0793093
TRIDECANE	0.0508855	36682.5	1.7634	0.0851014
10-METHYL-1-DODECANOL	0.0508849	-1692.42	-1.76339	0.085103
1-(3-Isopropyl-4-methyl-pent-3-en-1-ynyl)-1-methyl-cyclopropane	0.0501352	1172.42	1.74966	0.0871085
Propylthiouracil	0.0498197	-56.1713	-1.74386	0.0879662
Propionic acid	0.0492027	30.6805	1.73247	0.0896669
Diethyl-phthalate	0.049174	-63.0039	-1.73193	0.0897469
L-ASCORBIC ACID	0.0489467	-127.813	-1.72772	0.0903819
Cyclooctane, 1,4-dimethyl-, trans-	0.0489215	2257.81	1.72725	0.0904526
TRANS-DECALIN	0.0487597	30.0898	1.72425	0.0909077
1-Methylnicotinamide	0.0486343	9.33121	1.72191	0.0912619
aniline	0.0472051	875.751	1.69515	0.095394
TRIMETHYL ORTHOFORMATE	0.0464156	1196.66	1.68022	0.0977537
Propane	0.0463252	-7434.37	-1.6785	0.0980275
Pentadecane	0.0461323	-15949.4	-1.67484	0.0986139
Hexane, 3,3-dimethyl-	0.0460705	2461.81	1.67366	0.0988025
L-Threonine, N,O-bis(tert-butyldimethylsilyl)-, tert-butyldimethylsilyl ester	0.0454389	-2083.02	-1.6616	0.100751
Arsenous acid, tris(trimethylsilyl) ester	0.0450021	-48.9458	-1.65321	0.10212
Undecane	0.044883	47031.9	1.65092	0.102496
675, Dihydrouracil	0.0445877	-14052.1	-1.64523	0.103435
Bis(dimethyl-t-butylsilyl) adipate	0.0429521	-67.9549	-1.61339	0.108788
2,4-DIMETHYLCYCLOPENTANONE	0.0427385	43.4476	1.60919	0.109507
Benzoic acid, 4-ethoxy-, ethyl ester	0.0414752	91820	1.58419	0.113851
Tyramine	0.0404884	-268.22	-1.56442	0.11736
7,9-Di-tert-butyl-1-oxaspiro(4,5)deca-6,9-diene-2,8-dione	0.0391139	113066	1.53654	0.122422
Carbachol	0.0385358	19.9206	1.52468	0.124614
4-Nonene, 2,3,3-trimethyl-, (Z)-	0.0384028	73.4711	1.52194	0.125123
675, Dihydrouracil	0.0383294	67663.2	1.52043	0.125405
TRIETHYLENE GLYCOL DIACETATE	0.0375535	11.4209	1.50436	0.128424
N-OCTADECANE	0.0367274	1404.77	1.48708	0.131717
Ethylparaben	0.0360229	439.508	1.47221	0.134588
Hydroquinidine	0.03596	-5.19417	-1.47088	0.134847
undecanol (n-)	0.0359058	-15908.8	-1.46973	0.135071
1-Octene, 3,7-dimethyl-	0.0357139	20307.9	1.46565	0.135866
BIS(TERT-BUTYLDIMETHYLSILYL) ETHER	0.0356681	1949.21	1.46467	0.136057
Propyne	0.0350411	-88.4921	-1.45127	0.138691
Sydnone, 3-(o-ethoxyphenyl)-	0.0347975	128.904	1.44603	0.139728
Mercaptoacetic acid, bis(trimethylsilyl)-	0.0347337	-62.0385	-1.44466	0.14
á-Hydroxypyruvic acid, trimethylsilyl ether, trimethylsilyl ester	0.0346146	-394.402	-1.44209	0.140511
Ethanone, 1-[2,3-dihydro-2,3-dihydroxy-2-(1-methylethenyl)-5-benzofuranyl]-	0.0342767	707.703	1.43479	0.141969
Benzoic acid, 2-[(trimethylsilyl)oxy]-, trimethylsilyl ester	0.0339961	65.473	1.42869	0.143191
Decanal, O-methyloxime	0.0339072	3255.72	1.42676	0.14358
726, PENTACOSANE	0.0338471	555.303	1.42545	0.143844
tetracosane	0.0337707	6305.64	1.42378	0.14418
Glycine, N-formyl-, trimethylsilyl ester	0.0335325	-315.042	-1.41858	0.145232
Allopurinol	0.0329101	150.944	1.4049	0.148017
Decane, 2,3,5,8-tetramethyl-	0.0327798	-2013.88	-1.40202	0.148606
1-Buten-3-yne	0.0313057	-650.881	-1.36909	0.155435
(ñ)-3-Methyl-2-oxovaleric acid, trimethylsilyl ester	0.0311981	-2823.25	-1.36666	0.155945
2-[2-[2-Methoxyethoxy]ethoxy-1,3-dioxalane	0.0307499	-108.969	-1.35649	0.158087
2-Oxoglutarate	0.030659	-204.384	-1.35442	0.158525
Bis(2-chloroethyl) ether	0.029873	2919.32	1.33641	0.162361
Sarcosine	0.029473	-374.433	-1.32716	0.164347
Triethylene glycol di(2-ethylhexoate)	0.0291767	-42.5311	-1.32027	0.165834
1-Docosene	0.0288782	3735.77	1.3133	0.167345
TRIMETHYL ORTHOFORMATE	0.0287692	-245.053	-1.31074	0.1679
Benzenepropanoic acid, tert-butyldimethylsilyl ester	0.0286555	-3119.2	-1.30807	0.168481
Glycine	0.0281198	1118.02	1.29543	0.171244
1,7-Dimethyl-4-(1-methylethyl)cyclodecane	0.0276613	118.15	1.28452	0.173642
Butanoic acid, trimethylsilyl ester	0.0273697	-43.2504	-1.27754	0.175185
Methylmalonic acid	0.0273153	33.0498	1.27624	0.175475
Neohesperidin dihydrochalcone	0.027274	5.06608	1.27524	0.175695
Urea, N-methyl-N-nitroso-	0.0272237	-259.901	-1.27403	0.175963
2-Ethyl-3-ketovalerate, bis(trimethylsilyl)	0.0269925	2697.8	1.26846	0.177201
1-Butanamine	0.026937	57.798	1.26712	0.177499
3-Decene, 2,2-dimethyl-, (E)-	0.026779	1090.82	1.2633	0.178352
DL-Glyceraldehyde, bis(tert-butyldimethylsilyl) ether	0.0263979	12285.1	1.25403	0.180423
1-Buten-3-yne	0.0258884	-3391.22	-1.24154	0.183229
Benzenepropanoic acid, tert-butyldimethylsilyl ester	0.0254987	16027.7	1.23192	0.185404
propanoic acid, 2-methyl-, 1-(1,1-dimethylethyl)-2-methyl-1,3-propanediyl ester	0.0254818	197.663	1.2315	0.185499
1-Phenylcyclohexanol	0.0249533	66.5019	1.21833	0.18849
9-OH-Risperidone	0.0244138	55.9028	1.20476	0.191591
Decanedioic acid, bis(tert-butyldimethylsilyl) ester	0.0242786	-168.726	-1.20133	0.192376
4,5,6,7-Tetramethylphthalide	0.0237943	3043.47	1.18899	0.195212
Ethanone, 1-(4-ethoxyphenyl)-	0.0236441	22.1689	1.18515	0.1961
Octadecanoic acid, tert-butyldimethylsilyl ester	0.0236256	7102.78	1.18467	0.19621
Ethanol, 2-(trimethylsilyl)-	0.0234691	-1365.12	-1.18064	0.19714
Octadecane, 1-iodo-	0.0232797	-179.939	-1.17576	0.198271
TRANS-DECALIN	0.0228894	-26.8395	-1.16563	0.200622
N-OCTADECANE	0.0224814	-8569.62	-1.15495	0.203108
1,4-Cyclohexadiene, 1,3,6-tris(trimethylsilyl)-	0.0223053	-689.288	-1.15031	0.20419
Propane, 2-chloro-2-methyl-	0.0222123	-15.9005	-1.14786	0.204764
1-Decanol, 2-hexyl-	0.0220839	1802.71	1.14446	0.205558
Pentadecane	0.0217424	-2160.19	-1.13538	0.207686
Cyclooctane, (1-methylpropyl)-	0.0215133	1534.99	1.12925	0.209126
Diltiazem	0.0214798	11.694	1.12835	0.209338
Dodecane, 4,6-dimethyl-	0.0214458	3363.24	1.12744	0.209552
Mono-TMS of (pyridoxine-H2O)	0.0212372	10604.4	1.12182	0.210874
TRIETHYLENE GLYCOL DIACETATE	0.0212017	43.7925	1.12086	0.2111
Spironolactone	0.0211491	3.25862	1.11944	0.211435
Pyridaphenthion	0.0211138	-17.5138	-1.11849	0.21166
Cetirizine N-Oxide	0.0206849	-150.015	-1.10682	0.214413
N-trimethylsilylaziridine	0.020672	157.377	1.10647	0.214496
663, L-ASCORBIC ACID	0.0203341	65.5269	1.09721	0.21669
Tris(trimethylsilyl)carbamate	0.0201398	-12795	-1.09184	0.217962
N-Phenylacetyl-L-prolylglycine ethyl ester	0.0194341	1943.09	1.07216	0.22264
Neohesperidin dihydrochalcone	0.0193808	2.9006	1.07066	0.222997
Sulfurous acid, octadecyl pentyl ester	0.0193362	1043.69	1.0694	0.223297
tert-Butyldimethylsilyl 2-(2-(2-ethoxyethoxy)ethoxy)acetate	0.0192571	-3961.32	-1.06717	0.223829
Benzyl alcohol	0.0190302	-12.7973	-1.06074	0.225361
5-Ethyl-1,3-dioxane-5-methanol, tert-butyldimethylsilyl ether	0.0188264	7077.82	1.05493	0.226747
Cyclohexane, 1-ethyl-2-propyl-	0.0187852	1809.89	1.05376	0.227028
4-Pentenoic acid, trimethylsilyl ester	0.0187578	-89.201	-1.05297	0.227214
2-Oxoglutarate	0.0183222	484.899	1.04044	0.230209
Sulfurous acid, 2-ethylhexyl undecyl ester	0.0182013	24.6033	1.03694	0.231047
Nonanedioic acid, bis(tert-butyldimethylsilyl) ester	0.018123	-100.062	-1.03467	0.231591
Linolenic acid	0.018108	-11.7165	-1.03423	0.231696
N,O-Bis(dimethyl-t-butylsilyl)-l-isoleucine	0.0180053	-1123.66	-1.03124	0.232412
4-Methylvaleric acid, trimethylsilyl ester	0.0176187	-342.848	-1.01991	0.235126
Methyl cis-2-trimethylsilyl-cyclopropane-1-carboxylate	0.0175545	-365.566	-1.01801	0.23558
3-Cresotinic acid	0.0174977	168.986	1.01634	0.235982
L-Glutamic acid, N-(tert-butyldimethylsilyl)-, bis(tert-butyldimethylsilyl) ester	0.0170767	-1034.62	-1.00382	0.238983
4-Ethoxybenzhydrazide	0.0169831	96.8833	1.00102	0.239655
Trimethylsilyl 2-(2-methoxyethoxy)acetate	0.01682	-333.825	-0.996118	0.240831
1,3-Butadiyne	0.0166209	80.3092	0.990105	0.242274
4-Methoxy-7-methylindan-1-one	0.0164917	-505.648	-0.986184	0.243215
N-Nitrosodimethylamine (NDMA)	0.0164881	-35.7453	-0.986073	0.243241
Glyoxylic acid	0.0164876	568.729	0.986059	0.243245
Benzenebutanoic acid, 4-methoxy-3-methyl-ç-oxo-	0.0164773	-68.4491	-0.985745	0.24332
Phenol, 4-cyclohexyl-	0.016381	-17.8461	-0.982814	0.244023
1-Docosanol, trimethylsilyl ether	0.0163332	53.6977	0.981354	0.244374
1,4-Cyclohexadiene, 1,3,6-tris(trimethylsilyl)-	0.0161988	-941.529	-0.977242	0.24536
Glycolic acid	0.0161844	-9155.38	-0.976801	0.245466
663, L-ASCORBIC ACID	0.0160073	-85.5585	-0.971352	0.246774
1-Propene, 3,3-dichloro-	0.0159352	-363.932	-0.969129	0.247307
3,9-Dioxa-2,10-disilaundecane, 2,2,10,10-tetramethyl-	0.0159033	-15918.1	-0.968142	0.247544
Cholesterol, tert-butyldimethylsilyl ether	0.0159026	10339.2	0.968119	0.247549
1-Methylnicotinamide	0.0157784	38.281	0.96427	0.248473
2,2-DIMETHOXYPROPANE	0.0156961	99.7711	0.961711	0.249087
Isoproturon	0.0154021	-12.5919	-0.952522	0.25129
(S)-(+)-Citramailc acid	0.0153469	-35.011	-0.950785	0.251706
1-Nonadecanamine, N,N-dimethyl-	0.0151543	498.019	0.94471	0.253162
Undecane, 3,8-dimethyl-	0.0151478	2959.84	0.944504	0.253212
4,6-Bis(4-ethoxybenzylthio)-5-nitropyrimidine	0.0151277	-175.709	-0.943868	0.253364
Oxalic acid	0.0151276	22.85	0.943863	0.253366
1-Iodo-2-methylundecane	0.0150702	3860.9	0.942042	0.253802
4-Hydroxyphenylpyruvic acid	0.0150415	64.61	0.941131	0.25402
Nitrous oxide	0.0150196	-159.113	-0.940436	0.254186
3-Heptene, 2,2,3,5,6-pentamethyl-	0.0147976	187.991	0.933354	0.255882
METHYL FORMATE	0.0146885	141.561	0.929857	0.256719
Hexadecane	0.0146725	11304.1	0.929342	0.256842
4,6-Heptadiyn-3-one	0.014603	-38.0497	-0.927107	0.257377
Pentamidine	0.0145647	2.6774	0.925872	0.257672
á-Vatirenene	0.0143767	388.901	0.919789	0.259126
Megastigma-4,6(E),8(Z)-triene	0.0141265	18.5564	0.911636	0.261074
17-Pentatriacontene	0.01408	-340.394	-0.910111	0.261438
Cyclopentane, 1-pentyl-2-propyl-	0.014073	-579.613	-0.909882	0.261492
Cyclohexane, 1-ethyl-1,3-dimethyl-, trans-	0.0137112	1220.58	0.897945	0.264338
4-Ethoxybenzoyl chloride	0.0136094	81.3869	0.89456	0.265144
(ñ)-3-Methyl-2-oxovaleric acid, trimethylsilyl ester	0.0135063	186.856	0.891117	0.265963
Eicosanenitrile	0.0134932	212.174	0.89068	0.266067
4-Methylvaleric acid, trimethylsilyl ester	0.0133664	206.047	0.886428	0.267077
Cyclohexane, 1-ethyl-1,3-dimethyl-, trans-	0.0133419	-1632.02	-0.885604	0.267273
Nickel tetracarbonyl	0.0132751	178.825	0.883355	0.267807
Ethylmalonic acid	0.0130995	-93.8481	-0.877413	0.269217
1-Decanol, 2-octyl-	0.0127899	-608.917	-0.866848	0.27172
Nonanoic acid, tert-butyldimethylsilyl ester	0.0127328	-526.168	-0.864884	0.272184
Monoethyl phthalate	0.0126964	25.2137	0.863631	0.27248
1-Decylamine	0.0125958	-36.4544	-0.86016	0.2733
Tetradecane, 1-iodo-	0.0124686	-1802.84	-0.855751	0.274341
1,5-Di(trimethylsilyl)pentane	0.0123934	-664.398	-0.853135	0.274957
Glyoxylate	0.0122801	-66.766	-0.849178	0.275889
552, OXALIC ACID	0.0122791	22.8171	0.849141	0.275898
Tetradecane	0.01218	2022.79	0.845666	0.276716
2-[(Trimethylsilyl)oxy]propan-1-ol	0.0121771	-39.069	-0.845563	0.27674
2-Methyl-4-pentenoic acid, trimethylsilyl ester	0.0120591	37.0161	0.841406	0.277717
L-Asparagine, N,N2-bis(tert-butyldimethylsilyl)-, tert-butyldimethylsilyl ester	0.0118111	240.998	0.832607	0.27978
4-Methylcatechol	0.0115682	-22.2583	-0.823898	0.281816
1-Decylamine	0.0115024	-209.796	-0.821523	0.282371
Decanoic acid, tert-butyldimethylsilyl ester	0.0113315	-48.5708	-0.815327	0.283814
4,6-Heptadiyn-3-one	0.0111804	-130.255	-0.809813	0.285096
13,13-Dimethyl-3,6,9-trioxa-13-silatetradecan-1-ol	0.0110087	-317.861	-0.803498	0.286561
1,7-Dimethyl-4-(1-methylethyl)cyclodecane	0.0109956	51.9529	0.803016	0.286672
1-Docosene	0.0108593	2173.73	0.797968	0.28784
702, DL-ALPHA-PHENYLPROPIONIC ACID TRIMETHYLSILYL ESTER	0.010762	130.492	0.794348	0.288676
Lactic acid ditbdms	0.0106552	8725.79	0.790351	0.289598
hexacosane	0.0106523	5137.36	0.790245	0.289622
3,3-Dichloropropyne	0.0105316	59.9522	0.785706	0.290667
1,4-Cyclohexadiene, 3,3,6,6-tetraethyl-	0.0104236	131.189	0.781624	0.291604
Cetirizine N-Oxide	0.010397	-133.01	-0.780614	0.291836
13,13-Dimethyl-3,6,9-trioxa-13-silatetradecan-1-ol	0.0103225	-401.225	-0.777785	0.292484
Cetene	0.0102519	5067.64	0.775092	0.293101
Trimethylsilyl fluoride	0.0100915	396.475	0.768945	0.294504
2-Ketoisocaproic acid, trimethylsilyl ester	0.0100708	46.564	0.768145	0.294687
Hexestrol	0.0100245	-107.982	-0.76636	0.295094
1-Nonene, 4,6,8-trimethyl-	0.0100212	12809.4	0.766233	0.295122
Propanoic acid, 2-methyl-, trimethylsilyl ester	0.00988286	44.4779	0.760873	0.296341
Cyclohexane, 1,3,5-trimethyl-2-octadecyl-	0.00987454	33.4266	0.760549	0.296415
Cyclooctane, 1,4-dimethyl-, trans-	0.00965671	-2481.32	-0.752031	0.298345
propanoic acid, 2-methyl-, 1-(1,1-dimethylethyl)-2-methyl-1,3-propanediyl ester	0.00959044	801.645	0.749421	0.298934
Propane, 1,2,3-tris[(tert-butyldimethylsilyl)oxy]-	0.0093922	7587.85	0.741561	0.300704
Methylmalonate	0.00935828	-111.376	-0.740208	0.301008
Undecane, 3,8-dimethyl-	0.00926181	1752.06	0.736347	0.301874
D-Ala	0.00904941	302.419	0.727777	0.303789
2-Methyl-4-pentenoic acid, trimethylsilyl ester	0.00900669	-16.648	-0.726041	0.304176
Cyclopentane, hexyl-	0.00894501	695.406	0.723528	0.304735
Dodecanoic acid, 2,3-bis(acetyloxy)propyl ester	0.00891023	157.886	0.722108	0.30505
11-Methyldodecanol	0.00887684	-1709.33	-0.720741	0.305354
2-Hydroxyisocaproic acid, trimethylsilyl ester	0.00887387	-856.259	-0.72062	0.305381
Phthalic anhydride	0.00873385	-16.9286	-0.714861	0.306656
á-Hydroxypyruvic acid, trimethylsilyl ether, trimethylsilyl ester	0.00868589	-171.264	-0.712879	0.307094
Dimantine	0.0086373	-80.6799	-0.710865	0.307538
2-ETHYLHEXANAL ETHYLENE GLYCOL ACETAL	0.00857936	94.2525	0.708455	0.308069
Norlidocaine	0.00854237	6.493	0.706913	0.308408
Sulfurous acid, octadecyl pentyl ester	0.00844013	354.096	0.702634	0.309348
Glycine, trimethylsilyl ester	0.00841864	-2908.8	-0.701731	0.309546
Glycine, N-(tert-butyldimethylsilyl)-, tert-butyldimethylsilyl ester	0.00823893	2952.13	0.694138	0.311205
N,N'-Dimethylurea, N-(tert-butyldimethylsilyl)-	0.0081708	365.19	0.691238	0.311836
PROPYL PROPIONATE	0.00816184	4.21096	0.690856	0.311919
Methylmalonic acid	0.00810965	43.0293	0.688626	0.312404
Ethylparaben	0.00781253	-102.341	-0.675792	0.315176
Bis(dimethyl-t-butylsilyl) oxalate	0.00744971	6313.39	0.659793	0.318594
Methoxyfenozide	0.00719822	4.28948	0.648478	0.320984
4-Ethoxybenzhydrazide	0.00712875	43.2816	0.645319	0.321647
Cyclohexane, 1,3,5-trimethyl-2-octadecyl-	0.00709472	34.628	0.643765	0.321973
Decane, 2,9-dimethyl-	0.00702548	3238.6	0.640594	0.322636
Heptacosane	0.00700143	-866.794	-0.639489	0.322866
Propionate	0.00699658	-69.5762	-0.639266	0.322913
Succinate	0.00697864	-121.551	-0.63844	0.323085
1,3-DIAMINOPROPANE	0.00696215	-23.6863	-0.63768	0.323243
Diethyl-phthalate	0.00693421	38.3627	0.63639	0.323512
Acetic acid, [(tert-butyldimethylsilyl)oxy]-, tert-butyldimethylsilyl ester	0.00689398	1550.23	0.634529	0.323898
Monoethyl phthalate	0.00683287	8.37362	0.631691	0.324487
Hexadecane	0.00666777	-3627.92	-0.62396	0.326082
Tetradecane, 1-iodo-	0.0066451	-730.867	-0.622892	0.326302
Bis(dimethyl-t-butylsilyl) maleate	0.00653018	-1110.58	-0.617446	0.327417
1-Nonene, 4,6,8-trimethyl-	0.00645315	3692.66	0.61377	0.328167
1,8(2H,5H)-Isoquinolinedione, 6,7-dihydro-3-hydroxy-	0.00632877	1.9179	0.607788	0.329381
Cyclopentane, hexyl-	0.00631186	-661.012	-0.60697	0.329546
Butanoic acid, 2-oxo-, trimethylsilyl ester	0.00629508	-773.705	-0.606158	0.32971
1,4-BUTANEDIAMINE	0.00625891	-279.205	-0.604403	0.330065
L-Tyrosine, N,O-bis(tert-butyldimethylsilyl)-, tert-butyldimethylsilyl ester	0.00622834	-770.543	-0.602916	0.330364
Malonic acid, bis(2-trimethylsilylethyl ester	0.00619823	42.1373	0.601448	0.33066
Imipramine	0.0061885	6.64181	0.600973	0.330755
Allopurinol	0.0061156	65.2959	0.597401	0.331472
1H-Inden-1-one, 5-(1,1-dimethylethyl)-2,3-dihydro-3,3-dimethyl-	0.00609986	-114.147	-0.596627	0.331627
Salicylic acid	0.0060024	-63.7643	-0.591812	0.332587
L-Aspartic acid, N-(tert-butyldimethylsilyl)-, bis(tert-butyldimethylsilyl) ester	0.00598929	-2390.42	-0.591161	0.332717
4-(Trimethylsilyoxy)-3-penten-2-one	0.00597751	1396.44	0.590576	0.332833
Acetic acid, 10-dimethoxymethyl-13-methyl-3-oxo-4,5,6,7,8,9,10,11,12,13,14,15,16,17-tetradecahydro-3H-cyclopenta[a]phenanthren-17-yl (ester)	0.00589419	-31.6635	-0.586421	0.333657
3-Heptene, 2,2,3,5,6-pentamethyl-	0.00586301	270.685	0.584859	0.333966
Aesculetin	0.00585258	-275.243	-0.584335	0.334069
malonic acid	0.00569539	51.6694	0.57639	0.335631
1-Octanol, 2-butyl-	0.00564803	18815.6	0.573974	0.336103
Isobutylamine	0.00562536	-236.849	-0.572815	0.336329
BUTYL PROPIONATE	0.00541681	-157.826	-0.562038	0.338416
CIS-DECALIN	0.0053944	-39.1633	-0.560867	0.338641
4-Hydroxy-3-methoxymandelate	0.00533004	-2.82703	-0.557493	0.339288
2-[2-[2-Methoxyethoxy]ethoxy-1,3-dioxalane	0.00532193	-29.0487	-0.557067	0.33937
4-Methoxy-7-methylindan-1-one	0.00516614	-427.342	-0.54881	0.340941
1-Butene, 3,3-bis[[(tert-butyldimethylsilyl)oxy]methyl]-4-[(2-methoxyethoxy)methoxy]-	0.00509656	-256.069	-0.545083	0.341645
Propanedioic acid, bis(trimethylsilyl) ester	0.00508765	-22.1916	-0.544603	0.341736
Allyl isothiocyanate	0.00508426	-20.628	-0.544421	0.34177
Hexanoic acid, trimethylsilyl ester	0.00505577	-283.895	-0.542886	0.342059
o-n-Butylhydroxylamine	0.0050338	2.6124	0.541699	0.342282
Propane, 1,1-dimethoxy-	0.00497005	74.9763	0.53824	0.342929
CIS-DECALIN	0.00495249	14.9307	0.537284	0.343108
Sydnone, 3-(o-ethoxyphenyl)-	0.00494371	-43.3547	-0.536805	0.343197
Heptane, 1,1-dimethoxy-	0.00491881	178.67	0.535445	0.343451
N-Methyl-a-aminoisobutyric acid	0.00487976	31.2688	0.533305	0.343849
Butanoic acid, 3-methyl-2-oxo-, trimethylsilyl ester	0.00484888	-45.5986	-0.531607	0.344163
Pyridaphenthion	0.00483406	11.4727	0.530789	0.344315
Spironolactone	0.00473522	-6.08866	-0.525309	0.345325
Nitrous oxide	0.00468325	-112.07	-0.522404	0.345857
1-Propene-1-thiol	0.00464096	-49.8214	-0.52003	0.346291
17-Pentatriacontene	0.00459803	-341.277	-0.517607	0.346732
Trimethylsulfonium	0.00456095	2.79615	0.515507	0.347113
726, PENTACOSANE	0.00450743	-350.664	-0.512459	0.347664
Octadecane, 1-iodo-	0.00442403	-152.013	-0.507675	0.348524
Pyrimidinol	0.00431346	9.25476	0.501263	0.349668
3-Octanol, 3,7-dimethyl-	0.00428134	144.748	0.499385	0.350001
Triethylene glycol di(2-ethylhexoate)	0.00427607	-17.8917	-0.499076	0.350056
Aminocarb	0.00426145	11.9903	0.498219	0.350207
Disulfide, di-tert-dodecyl	0.00423589	-1101.1	-0.496716	0.350473
Benzoic acid, 4-ethoxy-, ethyl ester	0.00415156	-15568.5	-0.491726	0.351349
1H-Inden-1-one, 7-(1,1-dimethylethyl)-2,3-dihydro-3,3-dimethyl-	0.00412095	21.3585	0.489902	0.351668
3,12-Dioxa-2,13-disilatetradecane, 2,2,13,13-tetramethyl-	0.00410122	-268.403	-0.488723	0.351874
1,2-Ethanediol, monoformate	0.00405447	-114.588	-0.485919	0.352361
N-Methyl-a-aminoisobutyric acid	0.00401458	-36.1335	-0.483513	0.352778
Nonanal dimethyl acetal	0.00393385	26.7429	0.478607	0.353622
1,4-Cyclohexadiene, 3,3,6,6-tetraethyl-	0.00392639	23.3289	0.478151	0.3537
2-METHOXYETHANOL	0.00387387	-72.6742	-0.47493	0.354251
Dodecane, 1-iodo-	0.00382256	257.283	0.471762	0.35479
Isobutylamine	0.00381565	-36.4871	-0.471333	0.354862
1,3-Dimethyladamantan-5-carboxylic acid, trimethylsilyl ester	0.00370813	-458.125	-0.46462	0.355994
Hexadecanoic acid, tert-butyldimethylsilyl ester	0.00363545	2137.68	0.460028	0.356761
Pyrimidinol	0.00361871	16.9445	0.458964	0.356938
Propanoic acid, 2-oxo-, trimethylsilyl ester	0.00356452	-33.756	-0.455501	0.357511
2-METHOXYETHANOL	0.00353815	29.1388	0.453808	0.35779
Glyoxylic acid	0.00348677	31.6247	0.450489	0.358335
Methylmalonate	0.0034402	67.806	0.44746	0.358829
METHOXYCITRONELLAL	0.00333932	20.3208	0.440828	0.359902
Butyric acid, 4-methoxy-, trimethylsilyl ester	0.0032545	234.618	0.435175	0.360807
Propane	0.00321124	264.755	0.432264	0.361269
2-Ketohexanoic acid, trimethylsilyl ester	0.00316029	-2376.32	-0.42881	0.361814
N-Nitrosodimethylamine (NDMA)	0.00314261	-220.337	-0.427605	0.362003
Ethanone, 1-[2,3-dihydro-2,3-dihydroxy-2-(1-methylethenyl)-5-benzofuranyl]-	0.00306522	315.583	0.422291	0.362833
552, OXALIC ACID	0.00304554	176.416	0.420929	0.363045
Tridecane, 2-methyl-	0.00297933	-513.14	-0.416314	0.363757
Butanedioic acid, 2-[(tert-butyldimethylsilyl)oxy]-, bis(tert-butyldimethylsilyl) ester	0.00297392	4045.18	0.415935	0.363815
Cyclooctane, 1,4-dimethyl-, cis-	0.00294701	-1374.94	-0.414043	0.364105
Dodecanal, O-methyloxime	0.00288282	-329.823	-0.409496	0.364797
Cetene	0.00284753	1881.68	0.406974	0.365178
Cyclooctane, (1-methylpropyl)-	0.00284508	307.614	0.406799	0.365204
3-Cresotinic acid	0.00284183	-8.24694	-0.406566	0.365239
1-Octanol, 2-nitro-	0.00281035	167.754	0.404302	0.36558
Mefexamide	0.00278145	-0.459877	-0.402212	0.365892
Pentamethylbenzaldehyde	0.00270054	12.1318	0.396302	0.366769
Rhodoviolascin	0.00268514	6.44929	0.395168	0.366936
Propane, 1,1-dimethoxy-	0.00266406	137.021	0.393609	0.367165
ETHYL 4-HYDROXYBEZOATE	0.00265665	-15.4429	-0.39306	0.367246
Decane, 3,8-dimethyl-	0.00264145	40.6841	0.391931	0.367411
Heptanedioic acid, bis(tert-butyldimethylsilyl) ester	0.00255903	-9.60805	-0.385752	0.368308
Cyclooctane, 1,4-dimethyl-, cis-	0.00253669	-686.654	-0.38406	0.368551
Octadecane	0.00251227	-117.456	-0.382203	0.368817
Decane, 2,3,5,8-tetramethyl-	0.00249911	-2535.44	-0.381197	0.368961
4,7,9,9,10,10-Hexamethyl-2,5,8-trioxa-9-silaundecane	0.00248462	-2006.14	-0.380088	0.369119
Phenol, 4-cyclohexyl-	0.00245227	-24.6148	-0.377599	0.369472
1-Butanamine	0.0023804	52.4954	0.372011	0.370258
DOCOSANE	0.00236099	2240.54	0.370488	0.370471
Methyl propenyl ketone	0.00235746	1915.03	0.370211	0.37051
Dodecanal, O-methyloxime	0.00234118	-280.05	-0.368927	0.370688
4-Hydroxyphenylpyruvic acid	0.00230635	10.6093	0.366166	0.37107
1-Decanol, 2-octyl-	0.00228127	317.23	0.364165	0.371345
Acetic acid, 10-dimethoxymethyl-13-methyl-3-oxo-4,5,6,7,8,9,10,11,12,13,14,15,16,17-tetradecahydro-3H-cyclopenta[a]phenanthren-17-yl (ester)	0.00227592	31.0111	0.363737	0.371404
3,12-Dioxa-2,13-disilatetradecane, 2,2,13,13-tetramethyl-	0.00226546	-139.313	-0.362898	0.371519
2-ETHYLHEXANAL ETHYLENE GLYCOL ACETAL	0.00224247	-73.4926	-0.361048	0.371772
3a,7-Methano-3aH-cyclopentacyclooctene, 1,4,5,6,7,8,9,9a-octahydro-1,1,7-trimethyl-, [3aR-(3aà,7à,9aá)]-	0.00223012	-37.7686	-0.36005	0.371907
Butanoic acid, 2-(methoxyimino)-3-methyl-, trimethylsilyl ester	0.00214293	-29.187	-0.352926	0.372867
2,4,6,8-Tetramethyl-1-undecene	0.00212614	-148.031	-0.351538	0.373052
Neoisolongifolene, 8-bromo-	0.00212206	-22.2407	-0.3512	0.373097
1-(3-Isopropyl-4-methyl-pent-3-en-1-ynyl)-1-methyl-cyclopropane	0.00210036	171.219	0.349396	0.373337
1-Octene, 3,7-dimethyl-	0.00209297	508.006	0.348779	0.373418
3-Dodecanol, 3,7,11-trimethyl-	0.0020782	-198.821	-0.347543	0.373581
Tetradecanal, O-methyloxime	0.00207814	-682.252	-0.347538	0.373582
4,6-Bis(4-ethoxybenzylthio)-5-nitropyrimidine	0.00201193	143.135	0.341946	0.374314
Acetylsalicylic acid	0.00200243	2.3942	0.341136	0.374419
3,6,9-Trioxa-2,10-disilaundecane, 2,2,10,10-tetramethyl-	0.00193006	639.956	0.334903	0.375221
hexacosane	0.00183717	1836.69	0.326729	0.376252
Lactic acid	0.00176331	-2.9449	-0.320082	0.377075
Glycine, trimethylsilyl ester	0.00175791	8.18589	0.319591	0.377135
Dodecane, 2,6,10-trimethyl-	0.00175537	259.729	0.319359	0.377163
Carbon dioxide	0.00174163	27.4407	0.318105	0.377316
Propanedioic acid, bis(trimethylsilyl) ester	0.0017266	-2880.62	-0.316727	0.377484
Benzoic acid, 2-[(trimethylsilyl)oxy]-, trimethylsilyl ester	0.00171587	215.056	0.31574	0.377604
Disulfide, di-tert-dodecyl	0.00170499	-833.181	-0.314735	0.377725
Tris(trimethylsilyl)carbamate	0.00169774	-35.9119	-0.314064	0.377806
1-Octanol, 2-butyl-	0.00167017	-850.285	-0.3115	0.378114
aniline	0.00166388	-28.341	-0.310912	0.378184
Ethanone, 1-(4-ethoxyphenyl)-	0.0016499	19.7089	0.3096	0.37834
Gly	0.00164934	-6.50431	-0.309548	0.378347
Glyoxylate	0.00164329	-20.0019	-0.308978	0.378414
Propyne	0.00163862	-2.19594	-0.308538	0.378467
2-Propen-1-ol, 1-[(1,1-dimethylethyl)dimethylsilyl]-	0.00162098	65.7066	0.306871	0.378664
4-Dodecanol	0.00161759	75.5256	0.306549	0.378702
Ethyne, fluoro-	0.00158991	-36.2026	-0.30391	0.379012
TRIMETHYL ORTHOACETATE	0.00158553	-12.4407	-0.303491	0.379061
Malonic acid, bis(2-trimethylsilylethyl ester	0.00149744	2432.1	0.294927	0.380049
BENZOIC ACID	0.00149326	-3.06876	-0.294514	0.380096
Di-n-butyl phthalate	0.00148519	-9.6585	-0.293716	0.380186
3-Phenyl-3-pentanol	0.00146053	-11.1204	-0.291264	0.380463
Ribitol, 1,2,3,4,5-pentakis-O-(trimethylsilyl)-	0.00142597	-10318	-0.287792	0.380852
Glycolate	0.00141454	-275.481	-0.286635	0.38098
Mebeverine	0.00140045	1.15671	0.285202	0.381139
Isoproturon	0.00134849	-23.8304	-0.279854	0.381725
4-Dodecanol	0.00132629	197.051	0.277537	0.381975
4-Nonene, 2,3,3-trimethyl-, (Z)-	0.00125139	20.5884	0.269577	0.382821
tert-Butyldimethylsilyl acetate	0.00122526	-22.1656	-0.266744	0.383117
DL-3-Phenyllactic acid	0.00119814	-7.24623	-0.263772	0.383424
1,2-Ethanediol, monoformate	0.00113745	97.4256	0.256996	0.384111
Benzoic acid trimethylsilyl ester	0.00111298	-18.5041	-0.254214	0.384389
Nickel tetracarbonyl	0.00109143	-11.4641	-0.251738	0.384634
Perindoprilate	0.00105334	1.48484	0.247302	0.385067
Benzyl alcohol	0.00103917	-96.4198	-0.245631	0.385228
Cyclopropene	0.00103047	-7.77777	-0.2446	0.385327
Carbon dioxide	0.000996982	102.26	0.240588	0.385708
Coumarin	0.000981127	-43.2656	-0.238666	0.385889
Pentanoic acid, 2-oxo-, trimethylsilyl ester	0.000927205	67.2439	0.232008	0.386504
Benzenebutanoic acid, 4-methoxy-3-methyl-ç-oxo-	0.000921757	-8.92086	-0.231325	0.386566
Decanedioic acid, bis(tert-butyldimethylsilyl) ester	0.00089192	20.2712	0.227547	0.386907
4-Hydroxy-3-methoxymandelate	0.000867509	5.77339	0.224409	0.387186
Oxalic acid, mono-{5-[(2-bromophenyl)(2,2-dimethylpropionyloxy)methyl]-7,8-dihydro-5H-[1,3]dioxolo[4,5-g]isoquinolin-6-yl} ester	0.000848333	1.07119	0.221912	0.387405
Ethanedioic acid, bis(trimethylsilyl) ester	0.000847359	173.526	0.221785	0.387416
Argon	0.000767131	-66.286	-0.211016	0.388335
Methoxyfenozide	0.000762958	-33.8328	-0.210441	0.388383
BENZOIC ACID	0.000757584	3.99844	0.209698	0.388444
D-Ala	0.000738884	119.557	0.207092	0.388659
Dodecane, 2,6,11-trimethyl-	0.000738363	928.754	0.207019	0.388665
Sarcosine	0.000713024	-85.5752	-0.203433	0.388955
4-Octene, 2,3,6-trimethyl-	0.000693171	-99.1553	-0.200579	0.389184
Cyclopentane, 1-butyl-2-ethyl-	0.000671116	226.419	0.19736	0.389437
Butanedioic acid, 2-[(tert-butyldimethylsilyl)oxy]-, bis(tert-butyldimethylsilyl) ester	0.000658488	-73.1293	-0.195493	0.389582
1-(2-Methoxyethoxy)-2-methyl-2-propanol, methyl ether	0.000645372	15.4304	0.193535	0.389733
Propanoic acid, 2-oxo-, trimethylsilyl ester	0.000640225	-20.2218	-0.192761	0.389792
1-TETRADECENE	0.000637939	305.01	0.192416	0.389819
L-Asparagine, N,N2-bis(tert-butyldimethylsilyl)-, tert-butyldimethylsilyl ester	0.000609988	-258.999	-0.188151	0.39014
Trimethylsilyl trifluoroacetate	0.000604092	39.7207	0.187239	0.390208
1,3-Benzodioxole-5-carboxylic acid, tert-butyldimethylsilyl ester	0.00058627	13.85	0.184455	0.390414
Cyclopentane, 1-pentyl-2-propyl-	0.000585868	-114.632	-0.184392	0.390418
Propane, 2-methoxy-2-methyl-	0.000575932	60.8296	0.18282	0.390533
Decanal, O-methyloxime	0.000557809	-309.469	-0.179919	0.390742
1,3-DIAMINOPROPANE	0.000553812	10.2648	0.179273	0.390788
Oxalic acid	0.000550647	19.0306	0.17876	0.390824
Pentanoic acid, 2-oxo-, trimethylsilyl ester	0.000547893	114.152	0.178312	0.390856
Heptacosane	0.000513831	529.873	0.172678	0.391249
11-Methyldodecanol	0.000508071	-795.785	-0.171706	0.391316
Tris(trimethylsilyl)borate	0.000503055	42.2818	0.170856	0.391374
10-METHYL-1-DODECANOL	0.000489485	172.6	0.168535	0.39153
Allyl isothiocyanate	0.000483722	16.1364	0.167539	0.391597
3-Ethyl-7-hydroxyphthalide	0.000481109	4.44553	0.167086	0.391627
3,6-Bis(trimethylsilyl)-1,4-cyclohexadiene	0.000467805	-36.0554	-0.164759	0.391781
3a,7-Methano-3aH-cyclopentacyclooctene, 1,4,5,6,7,8,9,9a-octahydro-1,1,7-trimethyl-, [3aR-(3aà,7à,9aá)]-	0.000430032	24.4692	0.157964	0.392218
Ethanol, 2-[(trimethylsilyl)oxy]-	0.000429871	36.5533	0.157934	0.39222
1-(2-Methoxyethoxy)-2-methyl-2-propanol, trimethylsilyl ether	0.000429516	91.8638	0.157869	0.392224
3,6-Bis(trimethylsilyl)-1,4-cyclohexadiene	0.000409331	7.28916	0.154113	0.392458
Hydroquinidine	0.000399451	0.989342	0.152241	0.392572
Dodecane, 1-iodo-	0.000388672	401.952	0.150172	0.392697
Phthalic anhydride	0.000372922	-4.05547	-0.147097	0.39288
1-(t-Butyldimethylsilyl)-4-(2,2-dimethyl-6-methylene-cyclohexyl)-butan-1-one	0.00034851	-36.1651	-0.142199	0.393163
Aesculetin	0.000344253	9.50225	0.141328	0.393212
Butanoic acid, 2-oxo-, trimethylsilyl ester	0.00033861	185.862	0.140164	0.393278
urea	0.000338282	-394.865	-0.140096	0.393281
Oxalic acid, mono-{5-[(2-bromophenyl)(2,2-dimethylpropionyloxy)methyl]-7,8-dihydro-5H-[1,3]dioxolo[4,5-g]isoquinolin-6-yl} ester	0.000319343	1.12516	0.136117	0.393501
Propionate	0.000300279	-62.042	-0.13199	0.393723
Glycolate	0.000297203	3.65261	0.131312	0.393759
1-(2-Ethyl-[1,3]dithian-2-yl)-3-methyl-butan-1-ol	0.000281911	15.4873	0.127888	0.393936
Phosphoric acid, tris(tert-butyldimethylsilyl) ester	0.000270462	1981	0.125264	0.394069
DL-3-Phenyllactic acid	0.000258716	-0.719157	-0.122513	0.394206
Succinic acid	0.00025851	-1.30676	-0.122464	0.394208
3-Decene, 2,2-dimethyl-, (E)-	0.000239884	-44.358	-0.117969	0.394425
Neoisolongifolene, 8-bromo-	0.000227921	3.98553	0.114989	0.394564
Mebeverine	0.000227031	1.3157	0.114764	0.394575
Propanedioic acid, methyl-, bis(tert-butyldimethylsilyl) ester	0.000214123	-114.652	-0.111453	0.394725
Octanoic acid, trimethylsilyl ester	0.000202918	17.6238	0.108497	0.394856
Cadmium[ii] bis(dibutyldithiophosphate)	0.00019886	7.16076	0.107407	0.394903
Dodecane, 2,7,10-trimethyl-	0.000193333	2206.69	0.105903	0.394967
b-Hydroxypropionate	0.000178296	5.30724	0.101701	0.395142
Glycine	0.000171418	53.5446	0.0997193	0.395223
Trimethylsilyl 2-methoxyacetate	0.000159742	202.106	0.0962629	0.395359
ACETONITRILE	0.000153661	1.95064	0.0944125	0.39543
tert-Butyldimethylsilyl 2-(2-ethoxyethoxy)acetate	0.000127145	43.025	0.0858799	0.395739
1H-Inden-1-one, 7-(1,1-dimethylethyl)-2,3-dihydro-3,3-dimethyl-	0.000114076	1.7787	0.081346	0.395892
Coumarin	0.000112468	-1979.75	-0.0807704	0.395911
tetracosane	9.70058e-05	204.046	0.0750126	0.396091
6-tert-Butyl-4-methylcoumarin	9.42558e-05	-8.06815	-0.0739415	0.396123
1,3-Benzodioxole-5-carboxylic acid, tert-butyldimethylsilyl ester	8.58465e-05	19.2241	0.0705657	0.396222
N-Difluorophosphoxy-O-trimethylsilylhydroxylamine	8.16679e-05	78.0164	0.0688268	0.396271
4-Octene, 2,3,6-trimethyl-	6.6424e-05	54.7634	0.0620713	0.396449
Bis(dimethyl-t-butylsilyl) maleate	6.39264e-05	-7.60223	-0.0608931	0.396478
METHYL FORMATE	6.25153e-05	-11.0092	-0.0602172	0.396495
Pyruvate	4.96811e-05	-0.498592	-0.053681	0.396645
2,2,4,4,6,8,8-HEPTAMETHYLNONANE	4.00284e-05	-1.85679	-0.0481844	0.396758
Gly	3.88562e-05	1.43665	0.0474736	0.396771
3-Ethyl-7-hydroxyphthalide	3.71764e-05	-0.610739	-0.0464361	0.396791
Succinate	3.08642e-05	7.01354	0.0423105	0.396865
Tris(trimethylsilyl)borate	2.25361e-05	31.5755	0.0361542	0.396962
2-Ketohexanoic acid, trimethylsilyl ester	1.99574e-05	3.52386	0.0340228	0.396993
Aminocarb	1.36109e-05	0.13942	0.028097	0.397067
3-Dodecanol, 3,7,11-trimethyl-	1.35771e-05	3.22051	0.0280621	0.397067
Trimethylsilyl fluoride	9.34165e-06	-150.616	-0.023277	0.397117
2,2-Dimethyl-3-heptene trans	6.03429e-06	-3.10495	-0.018708	0.397156
2-Oxo-3-phenylpropanoic acid (Mixture oxo and keto)	3.38397e-06	0.193928	0.0140097	0.397187
2,2,4,4,6,8,8-HEPTAMETHYLNONANE	1.54273e-06	-0.252306	-0.00945929	0.397208
1-(2-Ethyl-[1,3]dithian-2-yl)-3-methyl-butan-1-ol	1.33551e-06	0.06779	0.00880112	0.397211
Acetylsalicylic acid	1.21309e-06	0.128026	0.00838803	0.397212
1H-Inden-1-one, 5-(1,1-dimethylethyl)-2,3-dihydro-3,3-dimethyl-	2.61272e-07	0.404147	0.00389279	0.397223
Dimantine	1.32171e-07	0.343407	0.00276874	0.397225
1-Propene-1-thiol	6.01673e-08	0.13777	0.00186808	0.397226
